# Supplementary material for: 1-Methyl-1H-indazole-3-carboxylic acid
Source: Acta Crystallogr Sect E Struct Rep Online. 2008 Nov 8;64(Pt 12):o2257. doi: 10.1107/S160053680803554X (PMC2959892; doi:10.1107/S160053680803554X)
Supplement: Supplementary file 2 [file e-64-o2257-Isup2.hkl]

# 
# h,k,l, Fc-squared, Fo-squared, sigma(Fo-squared) and status flag 
# 
data_I
_shelx_title '    K in P2(1)/n' 
_shelx_refln_list_code          4 
_shelx_F_calc_maximum      260.79 
_exptl_crystal_F_000       736.00 
_reflns_d_resolution_high  0.8327 
 
loop_ 
 _symmetry_equiv_pos_as_xyz 
 'x, y, z' 
 '-x+1/2, y+1/2, -z+1/2' 
 '-x, -y, -z' 
 'x-1/2, -y-1/2, z-1/2' 
 
_cell_length_a     7.5470 
_cell_length_b    14.8730 
_cell_length_c    14.9240 
_cell_angle_alpha  90.000 
_cell_angle_beta   93.100 
_cell_angle_gamma  90.000 
 
_shelx_F_squared_multiplier     1.000 
 
loop_ 
 _refln_index_h 
 _refln_index_k 
 _refln_index_l 
 _refln_F_squared_calc 
 _refln_F_squared_meas 
 _refln_F_squared_sigma 
 _refln_observed_status 
   2   0   0     6377.51     6381.60    104.86 o 
   4   0   0      181.97      206.14      6.89 o 
   6   0   0      117.58      111.05      6.43 o 
   8   0   0       23.45       32.96      6.24 o 
   1   1   0        5.28        6.50      1.30 o 
   2   1   0    47930.05    50359.36    312.75 o 
   3   1   0       13.55       10.24      2.44 o 
   4   1   0      155.03      142.17      5.35 o 
   5   1   0        1.32        0.43      2.55 o 
   6   1   0       61.80       52.30      4.99 o 
   7   1   0        7.74        6.90      3.66 o 
   8   1   0        6.90        4.64      5.03 o 
   9   1   0        0.15        2.10      4.21 o 
   0   2   0    14065.50    14431.40    129.99 o 
   1   2   0        0.92        3.05      1.22 o 
   2   2   0     4792.21     4309.05      2.17 o 
   3   2   0        5.17        7.38      1.97 o 
   4   2   0        1.63        0.00      2.31 o 
   5   2   0       28.37       30.55      3.54 o 
   6   2   0        1.85        0.43      3.88 o 
   7   2   0        2.10        0.83      4.17 o 
   8   2   0        9.88       10.23      4.33 o 
   1   3   0       22.26       28.72      2.35 o 
   2   3   0      258.61      221.38      1.59 o 
   3   3   0      477.42      448.98      8.87 o 
   4   3   0       94.82       78.47      4.70 o 
   5   3   0        0.05        4.59      2.30 o 
   6   3   0       14.71       15.79      4.06 o 
   7   3   0       13.10       14.05      4.40 o 
   8   3   0        0.03        1.66      4.14 o 
   0   4   0     3125.03     3104.76     19.84 o 
   1   4   0     1919.40     1807.72      1.14 o 
   2   4   0      474.45      476.27      1.58 o 
   3   4   0        0.55        4.97      1.48 o 
   4   4   0      271.12      237.88      1.92 o 
   5   4   0        3.99        3.79      3.32 o 
   6   4   0      211.94      238.21      9.86 o 
   7   4   0        7.19        3.22      5.06 o 
   8   4   0       17.20       23.04      5.65 o 
   1   5   0      220.56      256.51      6.18 o 
   2   5   0        3.72        1.06      2.11 o 
   3   5   0      202.13      156.87      2.52 o 
   4   5   0      628.26      567.67      2.96 o 
   5   5   0       60.07       63.11      5.87 o 
   6   5   0        0.00        0.58      3.90 o 
   7   5   0       37.34       47.87      6.70 o 
   8   5   0        0.31        4.98      4.53 o 
   0   6   0       92.48      117.92      4.97 o 
   1   6   0      612.76      636.74     10.69 o 
   2   6   0     1553.77     1549.22      2.13 o 
   3   6   0      705.51      737.17     13.39 o 
   4   6   0      274.20      261.82      9.13 o 
   5   6   0       59.89       59.26      5.56 o 
   6   6   0       10.58        0.51      4.55 o 
   7   6   0       50.90       74.41      7.44 o 
   8   6   0        0.36        1.88      5.15 o 
   1   7   0        4.30        6.27      2.85 o 
   2   7   0       65.03       78.42      4.90 o 
   3   7   0        0.42        0.00      3.18 o 
   4   7   0        0.20        5.78      3.68 o 
   5   7   0      251.52      264.34     11.03 o 
   6   7   0        0.14        2.62      4.19 o 
   7   7   0       10.53       22.54      6.14 o 
   8   7   0       20.80       30.27      6.25 o 
   0   8   0      553.26      558.76     12.70 o 
   1   8   0      366.76      375.12     11.13 o 
   2   8   0      185.37      187.55      7.86 o 
   3   8   0       24.04       18.70      3.85 o 
   4   8   0       23.45       20.46      3.83 o 
   5   8   0       27.78       24.03      5.46 o 
   6   8   0       54.88       54.80      6.51 o 
   7   8   0        2.61        9.48      5.80 o 
   8   8   0        5.71        0.49      5.88 o 
   1   9   0       12.87       17.64      3.65 o 
   2   9   0       55.71       61.31      5.84 o 
   3   9   0       26.06       23.44      3.43 o 
   4   9   0       89.16       84.29      7.40 o 
   5   9   0       14.89       14.77      5.12 o 
   6   9   0       69.26       80.76      8.42 o 
   7   9   0        9.77       12.42      7.02 o 
   0  10   0     1799.93     1847.18     27.07 o 
   1  10   0       54.92       42.04      5.74 o 
   2  10   0      673.10      692.51     16.50 o 
   3  10   0       15.56        3.00      3.59 o 
   4  10   0       47.54       37.15      4.75 o 
   5  10   0       15.09       11.21      5.90 o 
   6  10   0       33.55       36.43      8.09 o 
   7  10   0       41.11       26.42      8.26 o 
   1  11   0        0.14        3.36      4.02 o 
   2  11   0       34.70       39.20      5.79 o 
   3  11   0      123.78      125.86      8.81 o 
   4  11   0      141.67      148.50      9.94 o 
   5  11   0       37.60       39.17      7.95 o 
   6  11   0        1.15        4.74      7.12 o 
   7  11   0        4.54        8.36      7.25 o 
   0  12   0       37.58       30.95      7.37 o 
   1  12   0        0.01        7.10      7.10 o 
   2  12   0       85.06       67.71      8.80 o 
   3  12   0      712.83      776.44     21.78 o 
   4  12   0        0.74        1.94      7.12 o 
   5  12   0      215.68      204.83     13.91 o 
   6  12   0      283.23      326.41     16.35 o 
   1  13   0     1097.42     1112.48     27.79 o 
   2  13   0       37.85       39.21      9.26 o 
   3  13   0      309.64      313.06     15.20 o 
   4  13   0      308.53      301.57      6.05 o 
   5  13   0      104.76       83.95      7.79 o 
   6  13   0       46.08       47.19     10.42 o 
   0  14   0      291.81      302.59     17.61 o 
   1  14   0        0.05        1.58      9.52 o 
   2  14   0      139.97      124.14     11.96 o 
   3  14   0      194.69      208.02     13.68 o 
   4  14   0      142.94      168.56     13.18 o 
   5  14   0       65.98       64.99      7.27 o 
   1  15   0       11.98       15.79      8.31 o 
   2  15   0        1.77        3.12      7.79 o 
   3  15   0        0.42        7.43      8.17 o 
   4  15   0       10.13       17.02      8.51 o 
   0  16   0      163.90      159.87     15.22 o 
   1  16   0        1.89       16.40      8.63 o 
   2  16   0        6.93       18.48      9.65 o 
   3  16   0        0.09        6.84      9.13 o 
   4  16   0        0.10        6.44      8.58 o 
   1  17   0       35.80       35.38     12.39 o 
   2  17   0       89.66      112.07     13.09 o 
  -9   0   1       13.45       12.42      6.69 o 
  -7   0   1        0.11        3.27      4.20 o 
  -5   0   1      438.53      413.69     10.10 o 
  -3   0   1      590.77      652.07      9.37 o 
  -1   0   1      127.93      161.43      3.35 o 
   1   0   1        1.91        2.92      1.78 o 
   3   0   1      408.80      360.63      7.33 o 
   5   0   1      329.39      284.73      8.16 o 
   7   0   1        0.51        1.50      3.76 o 
   9   0   1        1.14        6.90      4.60 o 
  -9   1   1        2.34        9.42      6.65 o 
  -8   1   1        0.04        6.92      6.92 o 
  -7   1   1        0.23        1.15      5.15 o 
  -6   1   1        4.97        3.32      4.44 o 
  -5   1   1        0.05        3.76      2.68 o 
  -4   1   1       21.74       19.95      3.15 o 
  -3   1   1     1068.17     1124.47     13.64 o 
  -2   1   1     1912.55     2033.15     15.14 o 
  -1   1   1      184.59      208.38      4.17 o 
   0   1   1     5926.19     6680.55    109.36 o 
   1   1   1        4.03        7.92      1.32 o 
   2   1   1     5930.31     6513.14    110.60 o 
   3   1   1       17.10       18.20      2.66 o 
   4   1   1        1.13        1.69      2.93 o 
   5   1   1        0.02        2.87      2.87 o 
   6   1   1        5.47        6.42      3.62 o 
   7   1   1       59.10       58.90      5.81 o 
   8   1   1        4.73        1.09      3.64 o 
  -9   2   1       26.17       17.72      8.57 o 
  -8   2   1        7.42        7.03      7.03 o 
  -7   2   1        9.33       14.14      5.66 o 
  -6   2   1       28.65       39.97      5.26 o 
  -5   2   1       53.14       56.60      4.83 o 
  -4   2   1        5.52        3.19      2.27 o 
  -3   2   1       27.36       32.73      2.72 o 
  -2   2   1     1456.00     1406.52     12.48 o 
  -1   2   1        2.87        0.59      1.18 o 
   0   2   1      909.99     1029.51     14.60 o 
   1   2   1     1024.61     1057.22     10.89 o 
   2   2   1     1781.78     1892.59     14.76 o 
   3   2   1      122.61       99.43      4.54 o 
   4   2   1       33.56       39.31      3.45 o 
   5   2   1       17.00       19.61      3.41 o 
   6   2   1       15.42       13.56      4.24 o 
   7   2   1       13.45       15.80      4.99 o 
   8   2   1        1.00        3.93      3.93 o 
  -8   3   1       11.60       17.00      5.67 o 
  -7   3   1       81.75       78.53      7.36 o 
  -6   3   1      117.33      130.25      7.33 o 
  -5   3   1       28.63       31.75      4.35 o 
  -4   3   1      415.09      399.71      9.06 o 
  -3   3   1        6.22       13.68      2.28 o 
  -2   3   1      342.32      295.00      1.52 o 
  -1   3   1      513.22      465.68      1.16 o 
   0   3   1     1662.11     1675.79     94.16 o 
   1   3   1      543.17      564.25      7.97 o 
   2   3   1       22.39       18.78      1.51 o 
   3   3   1      143.29      169.70      5.55 o 
   4   3   1      279.75      294.73      8.00 o 
   5   3   1       42.05       29.14      3.98 o 
   6   3   1       41.33       54.07      5.76 o 
   7   3   1        5.76        8.77      4.39 o 
   8   3   1        5.41        4.18      5.03 o 
  -8   4   1        0.00        0.48      4.79 o 
  -7   4   1        8.96        9.36      4.68 o 
  -6   4   1      189.91      193.57      9.05 o 
  -5   4   1      103.41       98.05      5.77 o 
  -4   4   1       59.64       53.03      1.80 o 
  -3   4   1       51.89       42.52      1.90 o 
  -2   4   1      589.62      544.31      1.55 o 
  -1   4   1       15.22       21.19      2.30 o 
   0   4   1      532.98      586.73      5.95 o 
   1   4   1      260.06      208.41      5.48 o 
   2   4   1      118.74       85.80      1.50 o 
   3   4   1      130.70       96.04      4.71 o 
   4   4   1       49.07       46.68      4.12 o 
   5   4   1       16.08       10.05      3.20 o 
   6   4   1        0.00        3.69      3.69 o 
   7   4   1        0.02        3.21      4.58 o 
   8   4   1       22.82       12.30      6.59 o 
  -8   5   1        9.99       14.03      5.81 o 
  -7   5   1       61.19       57.18      6.73 o 
  -6   5   1       39.46       46.68      5.66 o 
  -5   5   1        5.25        2.34      3.27 o 
  -4   5   1     1838.83     1785.74     20.82 o 
  -3   5   1       58.21       70.71      4.45 o 
  -2   5   1     1680.43     1837.41     18.03 o 
  -1   5   1       76.57       85.85      4.57 o 
   0   5   1     1669.61     1656.59     11.26 o 
   1   5   1       34.27       30.05      1.61 o 
   2   5   1      514.96      446.37      9.06 o 
   3   5   1        2.06        6.25      2.41 o 
   4   5   1      386.40      349.52      4.24 o 
   5   5   1        4.35        8.05      3.79 o 
   6   5   1       99.69      117.59      7.65 o 
   7   5   1        4.60        4.29      4.75 o 
   8   5   1       26.66       33.27      6.39 o 
  -8   6   1        7.68       14.92      5.46 o 
  -7   6   1        0.18        3.99      4.99 o 
  -6   6   1       44.54       57.20      6.41 o 
  -5   6   1        4.74        3.43      3.92 o 
  -4   6   1       18.34       19.84      3.97 o 
  -3   6   1      402.19      432.57     10.28 o 
  -2   6   1        0.79        2.93      2.71 o 
  -1   6   1      218.62      236.41      8.05 o 
   0   6   1      766.47      779.86      8.54 o 
   1   6   1      165.57      151.14      5.36 o 
   2   6   1        2.63        2.04      2.55 o 
   3   6   1      110.01       92.15      5.42 o 
   4   6   1        8.25        6.34      3.41 o 
   5   6   1       69.12       68.75      6.39 o 
   6   6   1        5.14        4.96      4.96 o 
   7   6   1       24.74       33.43      6.89 o 
   8   6   1        2.00        0.94      5.64 o 
  -8   7   1        2.91        3.54      6.57 o 
  -7   7   1       36.87       37.98      7.19 o 
  -6   7   1       13.15       18.45      5.13 o 
  -5   7   1      151.27      148.61      8.71 o 
  -4   7   1      119.31      114.25      3.11 o 
  -3   7   1        5.99        1.07      3.20 o 
  -2   7   1       69.99       63.10      5.03 o 
  -1   7   1     4118.37     4333.15     31.02 o 
   0   7   1     1568.60     1636.24     30.83 o 
   1   7   1      354.56      377.41      9.22 o 
   2   7   1     3118.24     3100.35      2.08 o 
   3   7   1      647.67      683.80     13.72 o 
   4   7   1       25.64       33.90      4.56 o 
   5   7   1      260.16      276.84     11.22 o 
   6   7   1       11.00       16.93      5.13 o 
   7   7   1       42.30       42.04      7.10 o 
   8   7   1        0.11        8.16      5.77 o 
  -8   8   1       38.93       38.10      8.12 o 
  -7   8   1        0.24        1.00      5.24 o 
  -6   8   1       23.17       21.71      6.36 o 
  -5   8   1        0.52        4.27      4.80 o 
  -4   8   1        0.95        1.09      3.79 o 
  -3   8   1     1709.55     1721.13     23.36 o 
  -2   8   1      347.93      363.85     10.40 o 
  -1   8   1       91.00       90.20      6.01 o 
   0   8   1     1111.91     1159.82     69.74 o 
   1   8   1      843.96      883.84     16.68 o 
   2   8   1      118.88      125.87      6.43 o 
   3   8   1      403.86      395.58     11.06 o 
   4   8   1      164.33      168.90      8.42 o 
   5   8   1      368.79      366.06     13.24 o 
   6   8   1        9.62       18.05      5.84 o 
   7   8   1       42.24       30.69      7.80 o 
   8   8   1       15.35       14.64      6.35 o 
  -7   9   1       11.71        6.90      6.90 o 
  -6   9   1       27.06       28.31      7.08 o 
  -5   9   1      173.33      196.08     10.53 o 
  -4   9   1       94.46       98.23      7.34 o 
  -3   9   1      416.19      358.32      4.64 o 
  -2   9   1      206.75      250.23     10.21 o 
  -1   9   1      275.84      308.22     10.59 o 
   0   9   1     1387.53     1371.42     14.87 o 
   1   9   1        3.81        5.20      2.88 o 
   2   9   1      392.00      367.35      3.34 o 
   3   9   1        6.80        1.10      3.29 o 
   4   9   1      123.91      122.86      8.77 o 
   5   9   1       71.30       59.07      4.96 o 
   6   9   1       13.14        1.10      5.48 o 
   7   9   1       87.92      100.51      9.04 o 
  -7  10   1       21.05       18.15      6.94 o 
  -6  10   1       34.27       31.72      7.80 o 
  -5  10   1       42.77       43.51      6.87 o 
  -4  10   1        1.44        3.52      4.70 o 
  -3  10   1      288.79      279.86      4.23 o 
  -2  10   1      156.51      153.26      8.76 o 
  -1  10   1       13.08       15.57      3.89 o 
   0  10   1       66.77       72.36      5.32 o 
   1  10   1      158.49      173.99      8.46 o 
   2  10   1        4.83        4.08      3.49 o 
   3  10   1       23.83       21.81      4.59 o 
   4  10   1        7.40        2.30      4.58 o 
   5  10   1      122.13      150.30     10.29 o 
   6  10   1        0.27        6.20      6.20 o 
   7  10   1       24.57       21.64      7.03 o 
  -7  11   1       31.91       44.74      7.99 o 
  -6  11   1       41.71       40.13      8.48 o 
  -5  11   1       78.97       89.54      8.25 o 
  -4  11   1       19.36       30.47      6.70 o 
  -3  11   1        2.31        2.52      5.04 o 
  -2  11   1       12.97       22.86      5.22 o 
  -1  11   1      210.26      242.12     11.54 o 
   0  11   1       32.77       42.70      4.18 o 
   1  11   1       32.12       52.85      5.74 o 
   2  11   1      136.17      141.96      8.57 o 
   3  11   1       34.97       37.91      6.62 o 
   4  11   1        9.06        8.37      5.38 o 
   5  11   1      140.55      109.50      5.92 o 
   6  11   1        5.09        8.09      6.94 o 
   7  11   1       12.99       13.11      7.65 o 
  -6  12   1       34.72       16.52      9.69 o 
  -5  12   1       10.73       11.44      7.23 o 
  -4  12   1       37.20       34.96      7.55 o 
  -3  12   1      162.70      163.13      5.90 o 
  -2  12   1        0.29        0.68      6.13 o 
  -1  12   1       80.62       93.00      9.23 o 
   0  12   1      324.62      348.00     10.65 o 
   1  12   1       38.19       28.96      6.73 o 
   2  12   1       41.52       27.70      7.09 o 
   3  12   1       43.01       35.95      7.57 o 
   4  12   1       74.56       75.88      8.71 o 
   5  12   1       24.39       29.92      8.55 o 
   6  12   1       21.61       26.47      8.82 o 
  -6  13   1       51.49       34.11      9.67 o 
  -5  13   1        0.55        7.33      7.93 o 
  -4  13   1      172.44      133.59      6.46 o 
  -3  13   1       17.11       18.96      8.12 o 
  -2  13   1       12.89       12.05      7.09 o 
  -1  13   1       65.22       47.48      8.91 o 
   0  13   1      172.93      200.49      9.27 o 
   1  13   1       41.78       37.78      8.55 o 
   2  13   1      681.16      716.54     21.69 o 
   3  13   1       69.76       78.48      9.24 o 
   4  13   1        2.00        5.16      7.09 o 
   5  13   1        6.47        7.50      6.26 o 
   6  13   1        0.05       14.26      6.53 o 
  -5  14   1       70.84       55.15      9.19 o 
  -4  14   1       39.13       33.48      8.53 o 
  -3  14   1       82.03       70.96     10.44 o 
  -2  14   1       26.91       24.95      8.06 o 
  -1  14   1        7.42       19.29      6.95 o 
   0  14   1      242.73      249.58     11.11 o 
   1  14   1      491.76      533.42     20.32 o 
   2  14   1       12.08       15.64      8.53 o 
   3  14   1      106.66       77.54     10.98 o 
   4  14   1       26.33       23.24      8.63 o 
   5  14   1       12.46        2.55      6.99 o 
  -4  15   1        4.08        3.96      6.60 o 
  -3  15   1        2.38        5.66      7.08 o 
  -2  15   1       91.68       86.57     10.54 o 
  -1  15   1       27.04       24.70      7.97 o 
   0  15   1       10.61       11.58     12.97 o 
   1  15   1        4.36       11.84      8.68 o 
   2  15   1       19.13       14.07      8.14 o 
   3  15   1       44.23       40.38      8.50 o 
   4  15   1       36.53       27.77      9.48 o 
  -4  16   1        7.36       19.01      7.87 o 
  -3  16   1        4.39        2.13      7.12 o 
  -2  16   1        0.29        2.28      8.40 o 
  -1  16   1       14.67        1.62      8.13 o 
   0  16   1        7.27        0.16      6.37 o 
   1  16   1       36.27       32.02     10.67 o 
   2  16   1        8.16       10.69      8.40 o 
   3  16   1        6.66        3.62      8.68 o 
  -2  17   1        6.81        9.16      7.64 o 
  -1  17   1        5.46       12.30      8.20 o 
   0  17   1        6.92        5.61      7.68 o 
   1  17   1        1.57        6.73      8.43 o 
   2  17   1        2.24        4.66     10.10 o 
  -8   0   2        0.11        6.51      6.51 o 
  -6   0   2      290.73      295.25     10.61 o 
  -4   0   2     1039.74      986.89     14.28 o 
  -2   0   2      533.66      572.74      1.05 o 
   0   0   2     9949.15     9535.11     71.16 o 
   2   0   2    68013.85    65257.40    358.99 o 
   4   0   2    26649.58    27206.66    304.24 o 
   6   0   2       32.47       34.98      4.42 o 
   8   0   2       12.64       13.22      4.17 o 
  -9   1   2        9.28        0.58      8.13 o 
  -8   1   2      142.49      140.97     11.50 o 
  -7   1   2       21.00       15.59      7.20 o 
  -6   1   2        1.51        2.89      4.63 o 
  -5   1   2        8.90       10.03      3.34 o 
  -4   1   2       20.36       38.10      3.81 o 
  -3   1   2      122.67      154.68      5.46 o 
  -2   1   2     1992.99     1794.96      1.70 o 
  -1   1   2       97.00      101.96      3.62 o 
   0   1   2     8303.89     7907.36    122.13 o 
   1   1   2       10.05       12.13      1.73 o 
   2   1   2    60905.57    59162.87    355.90 o 
   3   1   2       61.12       48.43      3.99 o 
   4   1   2     4246.95     4797.46     31.08 o 
   5   1   2        0.04        0.43      3.44 o 
   6   1   2      517.40      473.69     12.70 o 
   7   1   2        1.71        7.49      3.75 o 
   8   1   2       10.57       16.52      4.33 o 
  -8   2   2       12.80        9.70      7.27 o 
  -7   2   2       13.58       23.10      5.92 o 
  -6   2   2        7.46        1.68      4.48 o 
  -5   2   2      133.97      136.68      7.36 o 
  -4   2   2      130.71      126.42      2.00 o 
  -3   2   2       50.87       44.00      2.97 o 
  -2   2   2      636.76      692.75      9.32 o 
  -1   2   2        1.79        1.15      1.15 o 
   0   2   2     8461.28     8666.95     81.44 o 
   1   2   2        0.60        1.86      1.24 o 
   2   2   2        3.56        5.54      2.22 o 
   3   2   2      147.45      148.12      5.43 o 
   4   2   2     1014.68     1050.98     15.02 o 
   5   2   2        2.83        2.64      3.08 o 
   6   2   2       92.48       78.56      6.14 o 
   7   2   2        5.69       14.43      3.94 o 
   8   2   2        1.22        0.42      4.21 o 
  -8   3   2        0.10       12.84      5.59 o 
  -7   3   2      175.35      180.16     10.78 o 
  -6   3   2      165.23      151.83      8.63 o 
  -5   3   2        5.01        4.32      3.83 o 
  -4   3   2      142.43      129.44      2.33 o 
  -3   3   2        1.42        0.95      1.90 o 
  -2   3   2        8.30       16.39      2.05 o 
  -1   3   2       87.09       96.22      3.43 o 
   0   3   2     4818.36     4783.21    240.08 o 
   1   3   2     1245.31     1400.04     13.16 o 
   2   3   2        0.15        3.22      1.08 o 
   3   3   2       21.66       27.71      2.91 o 
   4   3   2      136.11      105.04      5.50 o 
   5   3   2        5.20        1.81      3.16 o 
   6   3   2        3.92        2.26      4.08 o 
   7   3   2        8.88        9.54      5.00 o 
   8   3   2        1.66        1.77      4.41 o 
  -8   4   2       18.98       10.03      6.34 o 
  -7   4   2        0.03        3.61      5.15 o 
  -6   4   2        0.32        2.47      3.95 o 
  -5   4   2      270.15      287.92      9.52 o 
  -4   4   2      572.38      530.34     11.33 o 
  -3   4   2        0.00        3.90      1.96 o 
  -2   4   2     5042.24     5053.14      1.57 o 
  -1   4   2      572.66      535.81      8.56 o 
   0   4   2       21.82       24.75      1.71 o 
   1   4   2      212.43      199.99      5.69 o 
   2   4   2      658.26      655.03      2.08 o 
   3   4   2       46.75       47.42      3.39 o 
   4   4   2      246.79      289.66      8.86 o 
   5   4   2      129.99      147.67      6.95 o 
   6   4   2       11.63       19.17      4.21 o 
   7   4   2        5.23        7.04      4.69 o 
   8   4   2       11.78       23.24      5.47 o 
  -8   5   2        1.05        6.40      5.33 o 
  -7   5   2       72.51       73.25      7.38 o 
  -6   5   2       48.28       51.15      6.14 o 
  -5   5   2       78.59       84.30      6.48 o 
  -4   5   2       70.30       44.74      4.48 o 
  -3   5   2       27.23        7.66      7.66 o 
  -2   5   2      736.63      695.62      1.61 o 
  -1   5   2      351.71      434.56      8.55 o 
   0   5   2     2313.96     2298.16     28.01 o 
   1   5   2     1217.35     1218.84      1.63 o 
   2   5   2      116.83      140.21      5.12 o 
   3   5   2      629.59      556.35     10.70 o 
   4   5   2       38.13       22.21      2.85 o 
   5   5   2       15.14       24.30      4.29 o 
   6   5   2       14.46       12.30      5.30 o 
   7   5   2        5.51       11.12      4.83 o 
   8   5   2       11.41        9.84      6.56 o 
  -8   6   2       48.44       46.65      9.44 o 
  -7   6   2        4.06        1.66      6.07 o 
  -6   6   2       32.52       49.13      5.94 o 
  -5   6   2        0.00        7.92      3.70 o 
  -4   6   2      401.05      432.12     11.56 o 
  -3   6   2      576.20      511.97      2.67 o 
  -2   6   2      186.80      168.78      6.64 o 
  -1   6   2     1269.32     1355.77     16.69 o 
   0   6   2     1110.50     1220.87     10.65 o 
   1   6   2       43.99       47.75      4.30 o 
   2   6   2      148.00      121.36      2.04 o 
   3   6   2       25.46       21.20      2.96 o 
   4   6   2       97.46      124.36      6.83 o 
   5   6   2        0.27        3.93      3.93 o 
   6   6   2      138.59      116.24     10.95 o 
   7   6   2       11.22       26.85      5.46 o 
   8   6   2        0.67        0.48      5.27 o 
  -8   7   2       14.38       17.87      8.07 o 
  -7   7   2       23.60        2.32      7.51 o 
  -6   7   2       75.21       63.68      6.81 o 
  -5   7   2      118.08       90.02      3.90 o 
  -4   7   2      216.37      225.57      9.40 o 
  -3   7   2       27.38       21.62      3.34 o 
  -2   7   2       46.72       47.44      4.00 o 
  -1   7   2      981.36     1110.21     16.44 o 
   0   7   2       54.17       46.92      2.90 o 
   1   7   2      728.75      802.09     13.40 o 
   2   7   2        6.70        1.54      2.58 o 
   3   7   2       95.97       94.26      6.05 o 
   4   7   2       43.14       32.49      3.02 o 
   5   7   2       43.96       42.13      6.09 o 
   6   7   2        0.82        5.13      5.13 o 
   7   7   2       41.91       50.46      6.62 o 
   8   7   2        0.52        6.33      6.33 o 
  -8   8   2       12.76       14.17      7.67 o 
  -7   8   2        5.22       13.15      7.77 o 
  -6   8   2        4.78        8.30      5.92 o 
  -5   8   2        7.63        5.26      4.09 o 
  -4   8   2      314.10      364.54     12.19 o 
  -3   8   2      277.88      335.02     11.09 o 
  -2   8   2      420.43      373.39     10.68 o 
  -1   8   2       18.46       19.37      3.63 o 
   0   8   2      616.97      597.90      9.37 o 
   1   8   2      134.12      131.25      5.99 o 
   2   8   2      529.95      489.78     11.59 o 
   3   8   2        2.61        1.04      3.11 o 
   4   8   2       10.83       25.47      4.15 o 
   5   8   2        4.26        4.23      4.19 o 
   6   8   2        0.82        3.70      5.28 o 
   7   8   2        4.03        1.05      6.77 o 
  -7   9   2       14.68       14.67      7.34 o 
  -6   9   2        0.00        2.46      7.36 o 
  -5   9   2       62.40       66.47      7.93 o 
  -4   9   2       33.53       27.01      4.86 o 
  -3   9   2       20.69       17.72      4.28 o 
  -2   9   2      121.42      142.44      8.05 o 
  -1   9   2        4.64        8.80      3.15 o 
   0   9   2      200.28      191.61      6.20 o 
   1   9   2        0.48        4.49      2.80 o 
   2   9   2      175.89      166.33      8.15 o 
   3   9   2       50.91       45.34      3.77 o 
   4   9   2       22.07       20.48      5.39 o 
   5   9   2       18.36       20.10      5.97 o 
   6   9   2       17.52       25.54      5.97 o 
   7   9   2        1.52        3.72      6.37 o 
  -7  10   2       94.96      102.12     11.14 o 
  -6  10   2       33.55       32.13      8.82 o 
  -5  10   2       41.31       52.55      7.60 o 
  -4  10   2        2.69        4.45      5.72 o 
  -3  10   2      175.59      198.32     10.24 o 
  -2  10   2      189.38      232.05     10.37 o 
  -1  10   2       22.01       21.70      4.61 o 
   0  10   2      274.79      302.50      7.89 o 
   1  10   2       12.41       28.02      4.09 o 
   2  10   2      844.34      776.87     16.96 o 
   3  10   2        1.66        1.12      3.92 o 
   4  10   2      332.30      378.59     14.00 o 
   5  10   2       10.31       29.20      5.62 o 
   6  10   2        6.43       11.14      6.68 o 
   7  10   2        3.29        5.90      6.98 o 
  -7  11   2       27.65       36.60      9.92 o 
  -6  11   2        6.17       13.49      9.00 o 
  -5  11   2      132.66      129.39     11.11 o 
  -4  11   2      326.74      336.41     15.20 o 
  -3  11   2        1.05        2.00      6.02 o 
  -2  11   2       47.63       49.60      6.79 o 
  -1  11   2       17.84       15.19      6.21 o 
   0  11   2        8.56        1.02      3.65 o 
   1  11   2       91.91       91.84      7.35 o 
   2  11   2        9.83       17.74      4.73 o 
   3  11   2        4.93        7.01      5.26 o 
   4  11   2       23.28        6.99      5.82 o 
   5  11   2       66.77       56.18      8.68 o 
   6  11   2        8.33       10.79      6.25 o 
   7  11   2        0.22        7.56      7.56 o 
  -6  12   2        1.82       15.58      8.43 o 
  -5  12   2        7.89        3.35      8.70 o 
  -4  12   2      477.24      456.53     18.48 o 
  -3  12   2       13.41       14.64      7.67 o 
  -2  12   2      941.75      948.34     24.19 o 
  -1  12   2     1688.27     1788.37     31.92 o 
   0  12   2        9.01        2.92      9.48 o 
   1  12   2      342.47      327.72     14.20 o 
   2  12   2        2.38        9.92      4.96 o 
   3  12   2        0.72        4.27      5.48 o 
   4  12   2       39.51       34.11      7.24 o 
   5  12   2       13.95       20.82      7.73 o 
   6  12   2       62.20       53.55      9.79 o 
  -6  13   2       35.72       38.93      9.09 o 
  -5  13   2      170.40      162.01     13.62 o 
  -4  13   2       56.19       63.37     10.56 o 
  -3  13   2      755.13      707.79     23.16 o 
  -2  13   2      675.11      634.13     21.54 o 
  -1  13   2       72.24       65.39      9.88 o 
   0  13   2      275.62      306.40     10.88 o 
   1  13   2     1101.44     1103.98     25.86 o 
   2  13   2       40.73       38.36      7.80 o 
   3  13   2      407.32      396.05      5.72 o 
   4  13   2        2.04        8.09      6.24 o 
   5  13   2      240.60      200.84      7.89 o 
   6  13   2       13.01       16.21      8.10 o 
  -5  14   2        1.49        4.10      8.22 o 
  -4  14   2       35.71       38.76      8.61 o 
  -3  14   2       21.01       23.10      8.95 o 
  -2  14   2       55.19       48.53     10.01 o 
  -1  14   2      298.97      311.79     16.65 o 
   0  14   2      285.73      258.40     16.14 o 
   1  14   2       96.83       88.15     10.03 o 
   2  14   2      136.73      109.37     11.55 o 
   3  14   2        3.27        1.97      7.24 o 
   4  14   2       62.44       53.85      6.40 o 
   5  14   2        9.20        6.14      7.98 o 
  -4  15   2        8.76       11.58      7.95 o 
  -3  15   2       38.55       36.48      9.88 o 
  -2  15   2       21.81       11.88      7.14 o 
  -1  15   2       13.27        4.10      8.22 o 
   0  15   2        3.77        0.83      5.94 o 
   1  15   2       20.39       19.51      8.26 o 
   2  15   2       35.58       22.58      9.17 o 
   3  15   2        4.94        4.06      6.77 o 
   4  15   2        6.24        0.00      7.80 o 
  -3  16   2       12.99        3.83      9.94 o 
  -2  16   2       12.12        2.42      8.86 o 
  -1  16   2       14.37       33.63      7.58 o 
   0  16   2       31.77       48.21      7.27 o 
   1  16   2        4.28        2.34      9.35 o 
   2  16   2       23.99       12.34      9.43 o 
   3  16   2        5.95        2.06      8.28 o 
  -2  17   2        4.43        0.80      8.87 o 
  -1  17   2        2.36        0.84      8.48 o 
   0  17   2        4.15       10.98      6.82 o 
   1  17   2        4.77       17.57      7.98 o 
   2  17   2       82.92       75.18     14.00 o 
  -9   0   3        2.72        1.14      7.98 o 
  -7   0   3       62.16       65.35      6.94 o 
  -5   0   3       11.87        5.33      3.73 o 
  -3   0   3      372.88      351.45      2.11 o 
  -1   0   3      984.27      971.35      8.78 o 
   1   0   3     1349.75     1359.90      1.16 o 
   3   0   3        1.42        2.79      2.79 o 
   5   0   3       10.35        6.20      3.88 o 
   7   0   3        1.62        1.75      4.79 o 
  -8   1   3       23.26       28.87      8.15 o 
  -7   1   3       25.09       19.94      7.48 o 
  -6   1   3       40.84       40.97      7.23 o 
  -5   1   3       13.00       16.22      4.05 o 
  -4   1   3       16.50       16.36      2.82 o 
  -3   1   3      918.45      877.95      2.25 o 
  -2   1   3       28.37       25.47      2.32 o 
  -1   1   3     1140.30     1193.72     11.38 o 
   0   1   3     4320.48     3967.01     55.04 o 
   1   1   3       11.26        9.67      1.06 o 
   2   1   3     3863.01     3662.25      0.95 o 
   3   1   3        3.65        1.78      2.21 o 
   4   1   3     2114.66     2309.56     21.87 o 
   5   1   3       50.86       52.39      4.88 o 
   6   1   3        0.38        2.25      5.40 o 
   7   1   3        9.06       10.85      5.42 o 
   8   1   3        3.02       17.20      5.74 o 
  -8   2   3        8.18       19.35      6.86 o 
  -7   2   3       77.21       76.92      8.62 o 
  -6   2   3       48.80       45.31      6.47 o 
  -5   2   3       52.88       61.89      5.58 o 
  -4   2   3       11.64        3.21      2.67 o 
  -3   2   3       35.78       41.09      3.16 o 
  -2   2   3       28.76       27.00      1.61 o 
  -1   2   3      459.51      486.59      7.35 o 
   0   2   3      316.53      282.40     11.86 o 
   1   2   3        7.40        7.72      1.11 o 
   2   2   3       82.97       89.13      3.62 o 
   3   2   3        2.46        1.96      1.96 o 
   4   2   3       37.64       29.28      4.72 o 
   5   2   3      126.85      137.06      7.43 o 
   6   2   3      192.27      225.77      9.73 o 
   7   2   3        1.94        4.63      5.10 o 
   8   2   3        2.97        5.44      5.89 o 
  -8   3   3        3.57        0.00      7.10 o 
  -7   3   3       75.66       68.23      8.09 o 
  -6   3   3       14.46        3.85      4.95 o 
  -5   3   3      469.39      471.69     12.47 o 
  -4   3   3     1485.33     1461.78      3.00 o 
  -3   3   3      265.43      248.86      6.99 o 
  -2   3   3     2759.46     2639.46     19.74 o 
  -1   3   3       52.92       53.01      2.79 o 
   0   3   3     2276.96     2292.15     21.10 o 
   1   3   3      163.55      152.74      4.59 o 
   2   3   3      566.83      604.71     10.21 o 
   3   3   3      647.31      713.91     12.08 o 
   4   3   3      123.72      149.94      6.75 o 
   5   3   3       32.99       41.21      4.73 o 
   6   3   3       41.46       66.82      6.64 o 
   7   3   3       14.72       14.71      4.75 o 
   8   3   3        1.18        1.86      5.58 o 
  -8   4   3       37.71       41.54      7.39 o 
  -7   4   3       33.61       26.23      5.59 o 
  -6   4   3       11.52        1.60      4.80 o 
  -5   4   3      274.14      262.52      3.57 o 
  -4   4   3       19.48       22.89      3.48 o 
  -3   4   3      243.97      273.39      7.54 o 
  -2   4   3     2435.59     2156.47      1.57 o 
  -1   4   3       23.87       22.46      2.24 o 
   0   4   3      509.09      419.73      9.46 o 
   1   4   3       87.21      106.06      4.56 o 
   2   4   3      198.52      192.54      5.88 o 
   3   4   3       14.16       23.19      3.53 o 
   4   4   3        7.03        3.89      2.91 o 
   5   4   3       47.45       71.30      5.30 o 
   6   4   3       10.18       15.51      4.84 o 
   7   4   3        0.08        2.43      4.38 o 
   8   4   3        1.39        3.32      4.74 o 
  -8   5   3       20.17       34.57      7.48 o 
  -7   5   3       30.70       32.97      7.39 o 
  -6   5   3       27.65       39.49      6.58 o 
  -5   5   3       17.59        5.29      3.71 o 
  -4   5   3       14.13        8.30      3.64 o 
  -3   5   3      211.44      191.43      2.62 o 
  -2   5   3     5911.83     5669.62    137.22 o 
  -1   5   3      412.39      384.28      8.51 o 
   0   5   3     3716.52     3830.96     18.04 o 
   1   5   3      439.89      461.56     10.01 o 
   2   5   3      778.84      692.48     11.60 o 
   3   5   3        4.85        0.50      2.52 o 
   4   5   3      175.81      165.00      2.94 o 
   5   5   3        1.08        0.99      3.44 o 
   6   5   3       53.23       74.87      6.95 o 
   7   5   3        1.81        4.98      4.98 o 
   8   5   3        1.69        1.94      5.81 o 
  -8   6   3        6.89        2.42      6.63 o 
  -7   6   3       12.32       16.15      5.98 o 
  -6   6   3       28.54       31.32      5.80 o 
  -5   6   3       96.83      120.61      7.86 o 
  -4   6   3      326.15      276.94      3.30 o 
  -3   6   3       47.48       43.37      2.75 o 
  -2   6   3       72.43       92.15      5.06 o 
  -1   6   3        0.89        1.16      1.73 o 
   0   6   3       94.99       91.07      3.23 o 
   1   6   3     1326.41     1373.93     16.90 o 
   2   6   3      498.69      451.40      2.09 o 
   3   6   3        1.19        3.04      3.04 o 
   4   6   3      183.35      177.24      8.99 o 
   5   6   3       83.38       80.35      6.53 o 
   6   6   3        2.74        9.14      4.06 o 
   7   6   3        6.70        8.63      5.08 o 
   8   6   3        0.09        0.99      6.38 o 
  -8   7   3        0.00        2.54      8.25 o 
  -7   7   3       27.19       26.55      9.48 o 
  -6   7   3       12.78        8.62      6.15 o 
  -5   7   3      114.52      112.12      8.36 o 
  -4   7   3       32.76       32.08      5.25 o 
  -3   7   3      258.86      246.77      2.89 o 
  -2   7   3      124.45       90.54      5.84 o 
  -1   7   3      567.24      604.96     12.40 o 
   0   7   3      576.85      651.31      8.72 o 
   1   7   3      809.03      766.43     13.53 o 
   2   7   3       34.82       33.54      2.61 o 
   3   7   3      918.76      947.33     16.38 o 
   4   7   3      463.87      497.13      3.06 o 
   5   7   3        6.09        2.57      4.11 o 
   6   7   3       44.16       60.87      7.28 o 
   7   7   3       92.73       86.45      9.84 o 
   8   7   3        0.55        5.95      5.95 o 
  -8   8   3       13.45        5.28      9.89 o 
  -7   8   3       83.78      101.35     11.92 o 
  -6   8   3        1.66        1.95      6.49 o 
  -5   8   3       81.92       83.92      8.21 o 
  -4   8   3        6.86        0.61      4.94 o 
  -3   8   3        0.05        1.22      3.05 o 
  -2   8   3      230.49      226.15      9.14 o 
  -1   8   3      540.89      608.22     13.44 o 
   0   8   3      143.50      119.09      9.48 o 
   1   8   3     2201.13     2147.80     23.96 o 
   2   8   3      267.44      278.21      9.52 o 
   3   8   3       20.03       30.81      4.70 o 
   4   8   3       86.24       96.77      6.80 o 
   5   8   3      122.05      146.42      8.99 o 
   6   8   3       19.91       19.17      6.39 o 
   7   8   3        1.25        1.06      6.32 o 
  -7   9   3        0.62        4.80      8.92 o 
  -6   9   3      443.56      499.54     18.98 o 
  -5   9   3        2.82        5.30      5.30 o 
  -4   9   3        9.40        5.20      5.85 o 
  -3   9   3       84.89       91.74      7.06 o 
  -2   9   3      185.62      175.59      8.95 o 
  -1   9   3     1811.97     1999.77     26.09 o 
   0   9   3      198.22      206.56     13.87 o 
   1   9   3        1.34        6.67      3.33 o 
   2   9   3      552.98      569.17     13.53 o 
   3   9   3       47.59       49.88      3.76 o 
   4   9   3       52.48       61.38      6.46 o 
   5   9   3       21.47       15.76      5.97 o 
   6   9   3        2.02        2.18      5.98 o 
   7   9   3       72.24       67.08      9.05 o 
  -7  10   3        4.97       12.61      7.71 o 
  -6  10   3        4.28        8.42      8.42 o 
  -5  10   3      165.94      170.31     11.77 o 
  -4  10   3      507.18      536.63     17.73 o 
  -3  10   3      330.50      333.81     13.49 o 
  -2  10   3       37.99       30.84      6.70 o 
  -1  10   3       69.41       71.36      7.33 o 
   0  10   3        0.08        2.79      2.94 o 
   1  10   3      263.58      279.79     10.90 o 
   2  10   3      167.98      188.65      9.49 o 
   3  10   3        0.02        2.77      3.88 o 
   4  10   3        0.40        3.89      4.44 o 
   5  10   3        6.22        0.56      5.03 o 
   6  10   3       12.11        5.54      7.77 o 
   7  10   3        3.96        2.68      6.97 o 
  -7  11   3       33.45       28.27     11.30 o 
  -6  11   3      307.37      327.64     17.96 o 
  -5  11   3        1.97        3.58      7.89 o 
  -4  11   3       47.09       44.88      8.55 o 
  -3  11   3       78.52       64.38      8.49 o 
  -2  11   3       47.55       44.40      7.75 o 
  -1  11   3      233.84      253.25     12.62 o 
   0  11   3      177.23      175.08      7.49 o 
   1  11   3       99.46      100.85      7.16 o 
   2  11   3       43.60       31.87      5.79 o 
   3  11   3        9.34        6.31      5.74 o 
   4  11   3       66.83       58.47      7.45 o 
   5  11   3        3.10       12.58      5.72 o 
   6  11   3        7.08        7.88      6.75 o 
  -6  12   3       50.64       68.49     10.21 o 
  -5  12   3       37.71       32.47      9.59 o 
  -4  12   3      202.83      207.12     14.80 o 
  -3  12   3       18.94       25.15      8.13 o 
  -2  12   3       63.73       89.53      8.88 o 
  -1  12   3       65.12       60.55      9.60 o 
   0  12   3        0.98        4.82      4.82 o 
   1  12   3        0.08        6.25      5.00 o 
   2  12   3       60.93       62.74      7.84 o 
   3  12   3      117.10       92.58      6.54 o 
   4  12   3       41.40       34.17      5.32 o 
   5  12   3        2.42        7.59      7.59 o 
   6  12   3       41.75       34.01      8.50 o 
  -6  13   3       14.39       18.26      9.49 o 
  -5  13   3       13.75       18.79      9.02 o 
  -4  13   3        0.52       10.68      6.86 o 
  -3  13   3       26.48       36.14      8.46 o 
  -2  13   3      630.05      642.27     22.44 o 
  -1  13   3       19.06       16.29      9.31 o 
   0  13   3       75.70       80.71      7.25 o 
   1  13   3        9.90       18.34      5.90 o 
   2  13   3       27.21       30.17      7.55 o 
   3  13   3       59.92       70.21      8.62 o 
   4  13   3      141.97      125.30      7.28 o 
   5  13   3        0.86        2.97      7.70 o 
  -5  14   3        1.95        0.00      9.08 o 
  -4  14   3       24.45       10.12     10.12 o 
  -3  14   3       64.33       59.50      9.53 o 
  -2  14   3        4.13        0.00      7.24 o 
  -1  14   3      122.33      115.12     12.16 o 
   0  14   3      209.25      239.65     11.03 o 
   1  14   3        0.01        5.48      7.55 o 
   2  14   3       44.43       46.38      8.49 o 
   3  14   3       77.50       85.72     10.16 o 
   4  14   3       68.49       77.94     11.13 o 
   5  14   3       97.82       81.64      7.75 o 
  -4  15   3       70.18       69.13     11.00 o 
  -3  15   3       28.46       25.92      8.91 o 
  -2  15   3        2.45        5.80      8.29 o 
  -1  15   3        2.59        8.41      6.72 o 
   0  15   3       36.23       54.63     12.95 o 
   1  15   3        0.00        0.00      6.44 o 
   2  15   3       81.87       86.40      9.45 o 
   3  15   3        9.90        9.75      7.80 o 
   4  15   3       10.14        3.75      7.50 o 
  -3  16   3        3.07        0.00      8.97 o 
  -2  16   3       10.75        1.69      9.26 o 
  -1  16   3        9.37       18.08      8.61 o 
   0  16   3        1.81        2.49      6.47 o 
   1  16   3        7.62        2.21      8.88 o 
   2  16   3        2.66        6.23      6.23 o 
   3  16   3       11.37        1.32      6.58 o 
  -2  17   3       88.08      118.99     15.19 o 
  -1  17   3        0.88       10.44     10.44 o 
   0  17   3       24.27        8.69      7.73 o 
   1  17   3        0.39        3.78      8.31 o 
   2  17   3        3.01       15.37      8.39 o 
  -8   0   4        4.01        9.36      6.86 o 
  -6   0   4      919.96      931.60     20.88 o 
  -4   0   4      278.69      274.60      8.91 o 
  -2   0   4     1670.21     1733.59      1.71 o 
   0   0   4     4630.76     4342.16    250.36 o 
   2   0   4      875.88     1030.58     12.58 o 
   4   0   4      681.02      757.41     13.49 o 
   6   0   4     4509.56     4486.16     36.18 o 
   8   0   4      149.70      141.67      8.93 o 
  -8   1   4        3.25        0.64      7.11 o 
  -7   1   4       22.67       34.19      7.10 o 
  -6   1   4      152.39      166.37     10.00 o 
  -5   1   4      194.43      193.09      9.03 o 
  -4   1   4      801.12      835.21     15.18 o 
  -3   1   4      233.66      231.10      2.32 o 
  -2   1   4        4.87        8.21      2.35 o 
  -1   1   4      119.46      128.98      5.33 o 
   0   1   4      733.50      729.72      6.27 o 
   1   1   4      633.78      660.22      2.04 o 
   2   1   4        2.18        0.46      1.85 o 
   3   1   4        1.15        2.96      1.69 o 
   4   1   4     6811.32     7313.84     37.81 o 
   5   1   4       12.54       10.17      3.52 o 
   6   1   4      666.28      740.57     15.91 o 
   7   1   4        0.55        3.69      4.51 o 
   8   1   4      244.52      258.99     12.89 o 
  -8   2   4       14.00       24.34      7.69 o 
  -7   2   4       83.97       74.51      8.28 o 
  -6   2   4        3.73        1.84      4.90 o 
  -5   2   4      187.63      207.77      9.36 o 
  -4   2   4      448.12      390.49     10.69 o 
  -3   2   4       47.83       34.24      3.31 o 
  -2   2   4     1134.28     1252.55     14.43 o 
  -1   2   4      720.74      675.18      9.59 o 
   0   2   4        3.91        7.90      1.15 o 
   1   2   4        4.04        0.00      1.51 o 
   2   2   4      107.52      112.17      1.40 o 
   3   2   4        2.37        0.00      1.78 o 
   4   2   4     1602.35     1551.57     20.87 o 
   5   2   4        8.55       14.42      3.93 o 
   6   2   4      522.40      578.40     14.67 o 
   7   2   4        1.31        1.35      4.51 o 
   8   2   4        9.95        9.83      6.26 o 
  -8   3   4       23.69       22.85      7.41 o 
  -7   3   4       40.26       35.41      7.33 o 
  -6   3   4        0.89        4.68      4.09 o 
  -5   3   4      236.02      193.42      3.33 o 
  -4   3   4      314.30      289.52      2.67 o 
  -3   3   4      793.70      792.68      2.10 o 
  -2   3   4       21.01       14.36      2.66 o 
  -1   3   4      141.33      172.51      4.95 o 
   0   3   4      463.10      444.07     13.21 o 
   1   3   4       35.52       35.32      2.64 o 
   2   3   4      264.44      207.65      2.00 o 
   3   3   4      113.62      133.85      5.76 o 
   4   3   4       65.54       79.39      5.17 o 
   5   3   4       60.55       66.12      5.63 o 
   6   3   4        7.39        8.51      4.25 o 
   7   3   4        6.78        8.07      5.70 o 
   8   3   4       11.21       13.97      6.53 o 
  -8   4   4        5.46        4.22      8.45 o 
  -7   4   4       53.59       59.00      8.35 o 
  -6   4   4       11.90        8.01      5.72 o 
  -5   4   4      312.48      316.70     10.91 o 
  -4   4   4      562.93      484.02      2.63 o 
  -3   4   4      424.86      451.82     10.42 o 
  -2   4   4      706.38      661.00     11.16 o 
  -1   4   4      241.06      264.80      6.62 o 
   0   4   4     5844.53     5870.27     90.29 o 
   1   4   4       10.20       16.87      2.18 o 
   2   4   4      166.90      189.36      6.25 o 
   3   4   4      178.80      192.60      7.01 o 
   4   4   4        1.38        1.47      3.43 o 
   5   4   4       64.94       66.83      5.86 o 
   6   4   4       25.13       44.16      5.89 o 
   7   4   4        0.30        8.35      5.40 o 
   8   4   4        0.59        3.36      5.76 o 
  -8   5   4        3.03        6.74      7.35 o 
  -7   5   4      185.93      211.72     12.73 o 
  -6   5   4      104.73      114.53      8.76 o 
  -5   5   4       95.64       94.57      7.27 o 
  -4   5   4        1.87        0.54      3.25 o 
  -3   5   4       29.22       26.46      2.69 o 
  -2   5   4       29.81       42.57      3.27 o 
  -1   5   4      351.27      364.26      8.42 o 
   0   5   4       41.14       52.61      3.69 o 
   1   5   4      593.25      606.64     10.97 o 
   2   5   4      952.41     1076.03     15.28 o 
   3   5   4       39.96       38.22      3.56 o 
   4   5   4        8.15        1.01      3.01 o 
   5   5   4       18.13       19.54      4.51 o 
   6   5   4        0.52        5.54      4.54 o 
   7   5   4        9.74       12.60      5.04 o 
   8   5   4        2.21        0.99      5.88 o 
  -8   6   4        3.07        2.57      8.35 o 
  -7   6   4        0.21       17.85      7.01 o 
  -6   6   4       41.30       68.36      8.00 o 
  -5   6   4        7.03        2.37      4.73 o 
  -4   6   4      337.54      272.86      4.01 o 
  -3   6   4      223.47      210.22      2.26 o 
  -2   6   4      361.81      369.99      9.65 o 
  -1   6   4       47.81       39.08      3.44 o 
   0   6   4      996.12      945.82      9.99 o 
   1   6   4        7.68       10.39      2.73 o 
   2   6   4        0.00        3.17      3.17 o 
   3   6   4      964.10      994.14     16.48 o 
   4   6   4       51.87       40.30      5.10 o 
   5   6   4       47.58       45.58      6.14 o 
   6   6   4        1.41        5.17      5.17 o 
   7   6   4        1.04        0.00      5.15 o 
   8   6   4       11.46       17.88      7.45 o 
  -8   7   4        0.06        1.36      9.53 o 
  -7   7   4        1.85       10.84      7.44 o 
  -6   7   4       43.14       61.67      7.87 o 
  -5   7   4        0.50        2.53      5.04 o 
  -4   7   4        3.56        4.27      4.27 o 
  -3   7   4      155.99      177.92      7.76 o 
  -2   7   4     1540.64     1761.91     22.54 o 
  -1   7   4      351.72      374.85     10.06 o 
   0   7   4        7.07        9.92      2.00 o 
   1   7   4      753.84      717.22     13.63 o 
   2   7   4       33.25       24.94      2.65 o 
   3   7   4       13.06       18.23      3.65 o 
   4   7   4       61.29       54.41      4.15 o 
   5   7   4        8.15        2.09      4.71 o 
   6   7   4        0.71        0.10      5.27 o 
   7   7   4        0.06        3.14      5.23 o 
  -7   8   4        0.77        3.58      9.31 o 
  -6   8   4      193.45      213.30     13.25 o 
  -5   8   4      170.89      189.94     11.41 o 
  -4   8   4        1.19        2.60      4.54 o 
  -3   8   4        4.73        1.89      4.43 o 
  -2   8   4       15.63       19.29      3.73 o 
  -1   8   4      225.89      245.18      9.22 o 
   0   8   4      862.92      816.93     13.22 o 
   1   8   4      502.64      484.39      2.19 o 
   2   8   4      251.71      241.20      2.67 o 
   3   8   4       11.12        5.82      3.17 o 
   4   8   4      172.92      178.04      9.01 o 
   5   8   4       21.99       26.73      5.88 o 
   6   8   4        7.11        9.68      6.45 o 
   7   8   4        4.83        1.06      6.36 o 
  -7   9   4       53.12       66.70     11.99 o 
  -6   9   4       84.75      104.27     11.02 o 
  -5   9   4       41.33       36.75      7.10 o 
  -4   9   4       44.37       62.48      7.56 o 
  -3   9   4       31.08       32.74      6.01 o 
  -2   9   4       17.82       14.41      4.58 o 
  -1   9   4       11.48       17.97      3.85 o 
   0   9   4        8.66       16.10      4.45 o 
   1   9   4        4.35        2.78      3.33 o 
   2   9   4       19.95       22.29      4.89 o 
   3   9   4        3.16        7.57      3.24 o 
   4   9   4       50.40       66.66      6.51 o 
   5   9   4        4.84        9.83      6.00 o 
   6   9   4       38.48       51.36      7.66 o 
   7   9   4        0.19        6.94      5.87 o 
  -7  10   4        5.20        2.32      9.28 o 
  -6  10   4       38.50       37.51     10.72 o 
  -5  10   4       10.59        4.47      7.46 o 
  -4  10   4       21.79        7.24      7.24 o 
  -3  10   4     1035.62     1063.56     23.99 o 
  -2  10   4      150.82      139.36      9.66 o 
  -1  10   4        0.55        6.74      4.72 o 
   0  10   4      101.93       92.41      5.12 o 
   1  10   4       61.92       58.64      5.70 o 
   2  10   4       46.79       32.28      5.02 o 
   3  10   4       14.98        4.99      4.43 o 
   4  10   4       66.25       67.73      7.22 o 
   5  10   4        4.89        6.69      5.02 o 
   6  10   4       41.63       48.71      8.31 o 
   7  10   4        0.83        1.07      7.48 o 
  -6  11   4       59.27       54.16     10.26 o 
  -5  11   4      356.66      380.72     19.43 o 
  -4  11   4       33.47       25.82      8.35 o 
  -3  11   4       19.22       17.07      7.42 o 
  -2  11   4      398.19      446.36     16.72 o 
  -1  11   4      268.81      288.24     13.50 o 
   0  11   4      384.60      374.18      9.92 o 
   1  11   4      165.77      177.51      9.40 o 
   2  11   4        0.08        0.00      4.01 o 
   3  11   4        0.80        5.13      5.13 o 
   4  11   4       17.78        8.53      6.82 o 
   5  11   4       14.72       11.35      6.81 o 
   6  11   4        3.69        7.25      6.13 o 
  -6  12   4       10.13       15.27      8.83 o 
  -5  12   4       74.80       56.92     13.63 o 
  -4  12   4        4.93        2.38      8.70 o 
  -3  12   4       28.74       30.34      7.78 o 
  -2  12   4        3.38        4.58      7.65 o 
  -1  12   4      111.55      114.46     11.22 o 
   0  12   4     1628.55     1639.56     21.75 o 
   1  12   4      232.77      228.84     12.21 o 
   2  12   4       78.21       84.10      8.30 o 
   3  12   4      724.30      763.73      5.86 o 
   4  12   4        0.27        2.34      6.40 o 
   5  12   4       12.07       12.08      5.76 o 
   6  12   4        0.10        0.56      5.59 o 
  -5  13   4        8.23       10.64     10.64 o 
  -4  13   4       23.33        4.89      8.99 o 
  -3  13   4      170.09      218.78     14.58 o 
  -2  13   4      302.71      309.89     16.82 o 
  -1  13   4      855.64      891.05     25.96 o 
   0  13   4       29.64       37.16      5.74 o 
   1  13   4      813.04      728.12      6.35 o 
   2  13   4      430.62      458.69     17.14 o 
   3  13   4       53.39       50.89      6.01 o 
   4  13   4       18.99       26.11      8.31 o 
   5  13   4      158.02      156.04     12.76 o 
  -5  14   4        1.40       19.81      7.43 o 
  -4  14   4       26.55       22.55     10.02 o 
  -3  14   4       44.28       41.84      9.20 o 
  -2  14   4        3.65        7.50      7.50 o 
  -1  14   4        6.87        6.58      7.40 o 
   0  14   4       34.29       23.80      6.04 o 
   1  14   4       17.72       15.19      7.26 o 
   2  14   4       95.59       85.29      9.47 o 
   3  14   4      186.93      182.85     12.93 o 
   4  14   4       30.00       10.82      7.81 o 
   5  14   4       11.74        1.74      8.11 o 
  -4  15   4       13.62        4.21     10.96 o 
  -3  15   4       15.61        1.72      9.39 o 
  -2  15   4        7.12        1.72      6.86 o 
  -1  15   4       83.81       86.11     11.08 o 
   0  15   4       33.04       17.29      6.08 o 
   1  15   4        0.94        4.10      6.83 o 
   2  15   4        6.77        5.84      6.48 o 
   3  15   4       30.86       34.42      8.13 o 
   4  15   4       12.69       15.68      6.63 o 
  -3  16   4       10.23       10.33     10.33 o 
  -2  16   4        2.32        9.60     10.48 o 
  -1  16   4        1.95        4.37      7.87 o 
   0  16   4        0.68        0.76      5.68 o 
   1  16   4       13.77        6.33      9.13 o 
   2  16   4        2.97        3.30      6.59 o 
   3  16   4        0.57        3.15      6.92 o 
  -2  17   4       28.23       35.83     11.36 o 
  -1  17   4       34.16       44.10     12.35 o 
   0  17   4       10.02       12.51      7.32 o 
   1  17   4        6.13       14.27      6.43 o 
  -7   0   5      108.77       99.08     10.43 o 
  -5   0   5       30.47       27.95      5.47 o 
  -3   0   5       67.32       53.97      4.06 o 
  -1   0   5      733.56      807.66     11.01 o 
   1   0   5     1294.97     1299.22     14.03 o 
   3   0   5      260.25      237.95      7.39 o 
   5   0   5        6.62       16.11      4.48 o 
   7   0   5        4.84        9.38      4.34 o 
  -8   1   5        9.63       13.27      7.30 o 
  -7   1   5       14.65       12.66      6.66 o 
  -6   1   5       66.57       81.74      7.79 o 
  -5   1   5      393.83      420.52     13.12 o 
  -4   1   5      936.06     1011.24     17.56 o 
  -3   1   5        2.98        2.39      2.98 o 
  -2   1   5      165.57      150.01      7.12 o 
  -1   1   5      755.80      803.17     11.15 o 
   0   1   5      131.81      143.26      3.22 o 
   1   1   5      259.05      258.34      6.01 o 
   2   1   5      136.08      130.71      5.06 o 
   3   1   5       95.97      104.77      5.95 o 
   4   1   5      305.55      296.75      9.55 o 
   5   1   5       10.20        7.92      3.77 o 
   6   1   5      242.36      257.58      9.76 o 
   7   1   5        0.15        1.05      4.18 o 
   8   1   5       22.38       19.82      6.39 o 
  -8   2   5       45.72       40.85      7.21 o 
  -7   2   5      126.77      107.81     10.51 o 
  -6   2   5       24.29        5.75      5.75 o 
  -5   2   5        3.49        1.23      4.29 o 
  -4   2   5       90.25       71.20      5.88 o 
  -3   2   5     1103.29     1214.93     17.24 o 
  -2   2   5       72.20       64.39      3.99 o 
  -1   2   5      136.90      127.50      3.96 o 
   0   2   5      704.11      679.46     28.53 o 
   1   2   5      208.45      199.40      5.28 o 
   2   2   5      681.62      600.61      1.78 o 
   3   2   5       18.43       23.79      2.50 o 
   4   2   5      132.98      137.81      6.43 o 
   5   2   5       22.95       16.24      3.56 o 
   6   2   5       70.16       58.60      6.34 o 
   7   2   5        7.98        6.34      4.75 o 
   8   2   5       55.78       68.97      7.79 o 
  -8   3   5        8.35       12.79      7.68 o 
  -7   3   5        0.00        5.75      7.02 o 
  -6   3   5      118.40      126.48      9.87 o 
  -5   3   5      334.32      299.13     11.19 o 
  -4   3   5       70.85       72.84      5.65 o 
  -3   3   5       38.65       37.99      4.41 o 
  -2   3   5      609.53      662.69     11.49 o 
  -1   3   5     2429.22     2440.55     20.31 o 
   0   3   5     6949.48     6428.36     92.40 o 
   1   3   5        1.04        1.97      1.97 o 
   2   3   5      662.48      624.45      1.86 o 
   3   3   5       30.80       34.31      3.12 o 
   4   3   5       16.32        7.42      3.06 o 
   5   3   5       37.16       30.54      4.37 o 
   6   3   5       18.45       30.75      4.40 o 
   7   3   5       44.38       45.30      6.16 o 
   8   3   5       12.63        6.45      6.02 o 
  -8   4   5        2.96        6.95      8.22 o 
  -7   4   5        6.71       17.63      6.30 o 
  -6   4   5      107.82      115.41      8.51 o 
  -5   4   5       51.31       66.06      6.96 o 
  -4   4   5      125.52      122.34      6.67 o 
  -3   4   5     1037.52     1033.81     16.30 o 
  -2   4   5      362.16      386.93      9.21 o 
  -1   4   5      222.57      207.00      6.57 o 
   0   4   5     1935.88     2003.33     13.21 o 
   1   4   5        6.08        7.18      2.56 o 
   2   4   5      857.09      849.42      2.46 o 
   3   4   5       84.01       76.24      4.76 o 
   4   4   5      160.13      201.06      7.99 o 
   5   4   5       13.79       15.97      3.76 o 
   6   4   5        3.83        5.20      4.25 o 
   7   4   5        0.03        3.30      4.71 o 
   8   4   5        5.45       18.31      6.41 o 
  -8   5   5       11.01       20.62      7.09 o 
  -7   5   5        0.41        7.70      6.42 o 
  -6   5   5        0.60        5.58      5.58 o 
  -5   5   5        9.47        4.14      4.73 o 
  -4   5   5      175.78      171.57      7.96 o 
  -3   5   5      440.71      423.00      2.77 o 
  -2   5   5        6.57        8.29      2.21 o 
  -1   5   5      215.69      187.12      6.68 o 
   0   5   5     1316.52     1381.66     22.13 o 
   1   5   5      133.04      146.39      5.81 o 
   2   5   5     1873.44     1984.70     21.48 o 
   3   5   5      240.70      273.39     10.47 o 
   4   5   5       51.70       49.33      5.42 o 
   5   5   5        2.24        2.97      3.95 o 
   6   5   5       23.01       27.29      4.97 o 
   7   5   5        0.19        4.94      5.42 o 
   8   5   5        8.14       10.48      6.19 o 
  -8   6   5        7.76       24.32      9.46 o 
  -7   6   5       50.93       42.62      6.06 o 
  -6   6   5       24.20       31.21      7.80 o 
  -5   6   5       26.69       37.89      6.21 o 
  -4   6   5        0.35        1.20      4.17 o 
  -3   6   5       50.88       54.53      5.22 o 
  -2   6   5      707.85      733.21     14.34 o 
  -1   6   5      485.40      548.81     12.01 o 
   0   6   5      965.35     1087.76     16.09 o 
   1   6   5      109.13       99.49      5.38 o 
   2   6   5       26.69       22.43      3.14 o 
   3   6   5      134.15      126.25      6.67 o 
   4   6   5        1.94        7.14      4.08 o 
   5   6   5      123.48      132.98      8.69 o 
   6   6   5       93.05      115.57      8.73 o 
   7   6   5        6.74       19.35      5.60 o 
   8   6   5        0.74        5.37      5.86 o 
  -8   7   5        4.59       11.48     11.48 o 
  -7   7   5      419.49      430.92     21.48 o 
  -6   7   5       69.44       72.00      9.70 o 
  -5   7   5        0.93        2.65      5.29 o 
  -4   7   5        0.04        8.88      3.80 o 
  -3   7   5        7.88        9.81      3.07 o 
  -2   7   5       67.64       58.91      4.80 o 
  -1   7   5      259.47      249.33      8.89 o 
   0   7   5        3.86        1.02      2.15 o 
   1   7   5      114.51       89.04      2.72 o 
   2   7   5       46.75       38.29      2.65 o 
   3   7   5      124.30      109.46      7.33 o 
   4   7   5      162.83      138.14      4.18 o 
   5   7   5      142.03      189.11      9.45 o 
   6   7   5        1.38        4.21      5.80 o 
   7   7   5       43.46       54.61      7.80 o 
  -7   8   5       49.28       55.57     10.66 o 
  -6   8   5        2.67        0.00      6.65 o 
  -5   8   5      637.81      544.88      7.07 o 
  -4   8   5      404.21      373.54     14.87 o 
  -3   8   5      405.38      407.44     13.67 o 
  -2   8   5        1.76        1.90      3.17 o 
  -1   8   5       84.90      115.30      7.40 o 
   0   8   5      237.51      234.01     12.53 o 
   1   8   5        5.45        3.84      3.29 o 
   2   8   5       49.50       42.30      3.23 o 
   3   8   5      507.98      530.54     13.86 o 
   4   8   5        3.49        1.60      4.27 o 
   5   8   5      109.09      111.71      8.59 o 
   6   8   5       48.91       45.69      7.52 o 
   7   8   5        3.90        5.80      6.33 o 
  -7   9   5      311.56      355.43     20.86 o 
  -6   9   5       30.83       28.16      9.39 o 
  -5   9   5       23.87        6.76      7.51 o 
  -4   9   5      394.76      347.14     15.09 o 
  -3   9   5      239.03      232.09     11.75 o 
  -2   9   5      911.53      871.54     20.04 o 
  -1   9   5       19.20       12.91      4.52 o 
   0   9   5       45.12       43.83      3.71 o 
   1   9   5      521.65      526.65     13.92 o 
   2   9   5      204.24      214.22      9.84 o 
   3   9   5      406.25      389.48      3.81 o 
   4   9   5       56.81       47.39      7.08 o 
   5   9   5       27.63       29.56      5.47 o 
   6   9   5       20.34       22.91      7.09 o 
   7   9   5       15.49       12.73      6.90 o 
  -7  10   5        0.60       10.01     11.68 o 
  -6  10   5        7.35       10.67     10.67 o 
  -5  10   5       72.10       76.10     11.10 o 
  -4  10   5      547.17      621.10     20.55 o 
  -3  10   5       85.49      100.25      8.78 o 
  -2  10   5      213.75      199.69     11.99 o 
  -1  10   5      593.99      531.34     16.97 o 
   0  10   5      108.56      118.52      5.72 o 
   1  10   5      566.74      557.17     15.33 o 
   2  10   5       62.38       47.27      3.90 o 
   3  10   5       64.73       67.06      7.76 o 
   4  10   5        1.53       13.33      5.01 o 
   5  10   5        3.25        6.11      6.11 o 
   6  10   5        0.57        3.86      5.50 o 
  -6  11   5      130.16      112.30     15.31 o 
  -5  11   5       35.51       38.99     10.77 o 
  -4  11   5       20.48       16.02      8.80 o 
  -3  11   5       44.89       43.25      8.49 o 
  -2  11   5      848.02      873.13     23.84 o 
  -1  11   5       54.31       47.20      9.29 o 
   0  11   5       26.64       29.75      4.45 o 
   1  11   5       38.52       31.47      5.25 o 
   2  11   5       36.76       50.74      6.27 o 
   3  11   5        9.21        4.53      5.67 o 
   4  11   5       61.13       75.82      9.05 o 
   5  11   5       14.34       11.83      6.76 o 
   6  11   5        6.49        0.55      6.07 o 
  -6  12   5        0.01        4.36      8.70 o 
  -5  12   5       47.37       39.49     10.31 o 
  -4  12   5      320.36      331.29     19.24 o 
  -3  12   5        0.26        0.80      8.11 o 
  -2  12   5        4.44       18.05      7.07 o 
  -1  12   5       55.15       42.96      9.80 o 
   0  12   5      512.42      569.92     19.04 o 
   1  12   5        1.09        0.60      6.00 o 
   2  12   5       48.05       68.42      7.61 o 
   3  12   5        6.57        7.52      5.79 o 
   4  12   5        0.00        6.90      5.75 o 
   5  12   5       24.90       28.32      8.51 o 
   6  12   5       16.80       28.58      8.25 o 
  -5  13   5        5.25       19.34     10.55 o 
  -4  13   5       60.30       54.53     11.25 o 
  -3  13   5       35.42       31.30      9.30 o 
  -2  13   5       32.61       36.99      9.87 o 
  -1  13   5       25.14       19.01      7.92 o 
   0  13   5      216.42      210.28      9.69 o 
   1  13   5        0.84        2.48      6.81 o 
   2  13   5      294.62      339.51     15.00 o 
   3  13   5       12.06       15.93      7.67 o 
   4  13   5       10.30       10.47      6.98 o 
   5  13   5        1.12        0.00      6.81 o 
  -5  14   5        0.41        9.76      9.76 o 
  -4  14   5       12.13       24.80      9.74 o 
  -3  14   5        2.04        3.50      7.87 o 
  -2  14   5       15.99       25.66      8.55 o 
  -1  14   5       11.91        7.45      8.28 o 
   0  14   5       68.31       82.11      7.57 o 
   1  14   5       76.06       63.25      8.31 o 
   2  14   5       78.25       69.36     10.44 o 
   3  14   5        0.23        4.79      6.59 o 
   4  14   5       19.95       15.78      5.85 o 
  -4  15   5       20.09       23.23      9.83 o 
  -3  15   5        8.85       18.74      8.03 o 
  -2  15   5       27.92       13.21      9.69 o 
  -1  15   5       23.26       30.87      9.43 o 
   0  15   5       45.26       46.45      7.04 o 
   1  15   5        7.44       20.34      5.91 o 
   2  15   5        3.71        6.25      6.25 o 
   3  15   5        0.04        7.85      6.04 o 
   4  15   5       43.99       40.74      9.90 o 
  -3  16   5       21.41       20.66     10.77 o 
  -2  16   5       51.07       59.99     12.54 o 
  -1  16   5       54.38       39.51     11.41 o 
   0  16   5        9.03       27.19      5.83 o 
   1  16   5        8.45        2.68      7.35 o 
   2  16   5        0.23        9.45      6.31 o 
  -1  17   5       27.14        1.77     14.16 o 
   0  17   5       59.76       52.79      8.89 o 
   1  17   5       15.44       19.56      8.09 o 
  -8   0   6        5.88        8.11      8.11 o 
  -6   0   6       82.89       90.37      8.64 o 
  -4   0   6     2375.74     2083.02      3.71 o 
  -2   0   6     2259.01     2551.34     23.24 o 
   0   0   6     2080.24     2000.47     14.16 o 
   2   0   6      566.19      543.29      2.53 o 
   4   0   6        3.38        8.15      3.36 o 
   6   0   6      707.85      604.97     19.51 o 
   8   0   6       17.12       18.52      6.06 o 
  -8   1   6        3.11        5.42      8.81 o 
  -7   1   6       24.12        6.86      6.86 o 
  -6   1   6       75.26       78.67      8.07 o 
  -5   1   6        0.71        0.65      4.55 o 
  -4   1   6      161.67      170.15      8.79 o 
  -3   1   6      169.35      179.62      7.36 o 
  -2   1   6     3067.25     3247.76     27.14 o 
  -1   1   6      629.93      609.07     11.14 o 
   0   1   6        6.37       13.88      1.58 o 
   1   1   6      111.98      129.43      3.45 o 
   2   1   6        4.12        0.46      1.85 o 
   3   1   6       61.41       64.33      4.32 o 
   4   1   6        1.38        2.45      2.85 o 
   5   1   6        9.11        6.57      3.09 o 
   6   1   6       11.94       16.64      4.35 o 
   7   1   6        0.09        1.00      3.98 o 
   8   1   6      458.11      464.84     13.86 o 
  -8   2   6       22.69        7.36      7.36 o 
  -7   2   6        9.03       19.64      8.13 o 
  -6   2   6      128.10      123.15      9.93 o 
  -5   2   6      279.04      300.28     12.11 o 
  -4   2   6      186.71      151.63      7.98 o 
  -3   2   6     1691.88     1881.39     22.68 o 
  -2   2   6       81.04       59.09      4.09 o 
  -1   2   6      725.94      831.93     12.54 o 
   0   2   6       86.97       80.88      2.87 o 
   1   2   6       36.39       40.45      2.82 o 
   2   2   6       56.93       40.04      1.75 o 
   3   2   6      101.44       95.86      2.04 o 
   4   2   6       17.26        6.21      2.72 o 
   5   2   6        5.97       10.11      3.00 o 
   6   2   6      258.47      321.84     10.51 o 
   7   2   6        0.85        1.05      3.83 o 
   8   2   6        0.34       13.08      4.90 o 
  -8   3   6        2.99        1.32      8.55 o 
  -7   3   6       22.01       20.57      7.30 o 
  -6   3   6        5.65       15.52      5.82 o 
  -5   3   6      181.81      161.84      9.30 o 
  -4   3   6       62.36       44.02      5.35 o 
  -3   3   6       69.97       68.59      4.61 o 
  -2   3   6        1.23        5.09      2.26 o 
  -1   3   6      878.29      891.90     14.42 o 
   0   3   6      326.06      324.42      5.53 o 
   1   3   6      483.27      533.99      9.89 o 
   2   3   6      519.86      553.76      2.21 o 
   3   3   6        0.21        0.84      2.53 o 
   4   3   6        3.05        3.69      2.45 o 
   5   3   6        0.49        1.61      2.81 o 
   6   3   6       26.52       48.13      5.17 o 
   7   3   6       15.06       19.50      4.68 o 
   8   3   6       17.67       16.41      5.96 o 
  -8   4   6       74.46       64.26     11.80 o 
  -7   4   6       12.55        7.91      7.91 o 
  -6   4   6        0.78        3.20      5.77 o 
  -5   4   6      109.88       95.01      7.35 o 
  -4   4   6        9.04        1.76      3.51 o 
  -3   4   6      695.51      750.98     14.77 o 
  -2   4   6     1055.96     1034.79     16.17 o 
  -1   4   6        1.04        0.00      2.75 o 
   0   4   6     1567.70     1465.33     44.79 o 
   1   4   6      105.10      101.47      2.44 o 
   2   4   6      583.73      580.91      1.87 o 
   3   4   6        0.63        0.90      2.70 o 
   4   4   6      186.68      174.21      7.96 o 
   5   4   6       38.22       39.10      4.83 o 
   6   4   6        3.41        2.18      4.81 o 
   7   4   6       11.58       14.22      5.60 o 
   8   4   6        4.71       13.61      5.36 o 
  -8   5   6        0.03       11.40      9.39 o 
  -7   5   6       31.38       14.14     14.14 o 
  -6   5   6       11.95       10.44      5.88 o 
  -5   5   6      327.73      321.22     13.10 o 
  -4   5   6      292.41      305.92     11.33 o 
  -3   5   6       80.39       61.07      3.45 o 
  -2   5   6      606.07      600.90     12.99 o 
  -1   5   6      487.57      485.66     12.28 o 
   0   5   6       48.91       51.67      3.00 o 
   1   5   6       20.99       21.33      2.54 o 
   2   5   6        0.00        5.39      2.45 o 
   3   5   6        9.82       19.15      3.35 o 
   4   5   6       14.75       17.03      4.27 o 
   5   5   6       90.67      102.89      7.55 o 
   6   5   6        3.31        5.65      4.23 o 
   7   5   6       24.75       27.80      6.49 o 
  -8   6   6       11.42       29.53      9.85 o 
  -7   6   6       57.26       40.87     10.57 o 
  -6   6   6        5.03        2.05      6.82 o 
  -5   6   6      303.49      281.51     13.03 o 
  -4   6   6        0.09        2.49      4.36 o 
  -3   6   6      149.79      156.26      7.78 o 
  -2   6   6      188.62      208.35      8.17 o 
  -1   6   6      196.77      186.24      8.02 o 
   0   6   6       96.49      102.92      4.35 o 
   1   6   6      237.15      234.90      8.39 o 
   2   6   6      623.36      630.65      3.06 o 
   3   6   6      103.47      115.31      7.02 o 
   4   6   6        0.05        1.49      3.48 o 
   5   6   6       75.64       80.30      7.96 o 
   6   6   6        0.51        1.49      5.45 o 
   7   6   6        9.10        5.36      5.85 o 
  -7   7   6       63.69       56.93     12.73 o 
  -6   7   6       30.35       26.12      9.43 o 
  -5   7   6       75.69       76.62      5.53 o 
  -4   7   6        0.00        1.97      5.26 o 
  -3   7   6       19.11       13.88      4.42 o 
  -2   7   6      111.90      106.23      7.33 o 
  -1   7   6        1.60        4.15      2.97 o 
   0   7   6      439.92      492.66     36.32 o 
   1   7   6      194.48      184.94      3.22 o 
   2   7   6      416.40      383.83     12.60 o 
   3   7   6        0.53        2.59      3.11 o 
   4   7   6        0.69        4.65      3.62 o 
   5   7   6       86.72       97.72      7.76 o 
   6   7   6       18.32       41.21      6.69 o 
   7   7   6        9.31       14.11      5.53 o 
  -7   8   6        5.19       10.38     11.18 o 
  -6   8   6      107.01      100.34      8.51 o 
  -5   8   6       67.38       72.36     10.34 o 
  -4   8   6      249.05      242.67     13.33 o 
  -3   8   6      115.00      129.82      8.70 o 
  -2   8   6      467.00      446.89     13.50 o 
  -1   8   6      209.25      238.83      9.90 o 
   0   8   6      214.55      204.13     11.31 o 
   1   8   6        2.15        7.11      3.28 o 
   2   8   6      100.45       73.77      3.22 o 
   3   8   6      248.28      276.00     11.16 o 
   4   8   6       52.18       71.18      6.91 o 
   5   8   6        0.08        2.13      5.32 o 
   6   8   6        5.90       12.16      6.35 o 
   7   8   6        0.12        3.08      5.66 o 
  -7   9   6        0.54        5.07     10.13 o 
  -6   9   6        0.25        0.82      9.88 o 
  -5   9   6       69.73       74.74     10.23 o 
  -4   9   6      579.06      588.11     20.18 o 
  -3   9   6       85.03       78.22      8.53 o 
  -2   9   6       44.15       61.15      6.79 o 
  -1   9   6      521.21      557.40     15.56 o 
   0   9   6        2.30        0.58      3.76 o 
   1   9   6       58.81       55.14      5.01 o 
   2   9   6       18.01        7.66      4.38 o 
   3   9   6       13.20        1.62      4.35 o 
   4   9   6        0.55        7.61      4.35 o 
   5   9   6        0.27        0.54      4.89 o 
   6   9   6        1.26        2.69      6.45 o 
   7   9   6        1.79        1.55      6.23 o 
  -7  10   6        6.38       20.31     11.48 o 
  -6  10   6      405.53      429.16     22.53 o 
  -5  10   6       13.50        8.33      9.16 o 
  -4  10   6      147.40      173.69     13.49 o 
  -3  10   6      118.46      103.37     10.57 o 
  -2  10   6       12.68        1.44      7.19 o 
  -1  10   6      674.88      645.94     18.40 o 
   0  10   6      100.75      102.32      5.46 o 
   1  10   6      295.55      267.68     11.34 o 
   2  10   6        3.20       15.04      4.46 o 
   3  10   6       30.40       40.42      6.08 o 
   4  10   6       14.63       13.27      5.53 o 
   5  10   6        0.12        2.75      6.06 o 
   6  10   6        1.12        0.54      5.96 o 
  -6  11   6       12.09       24.36      9.92 o 
  -5  11   6        2.90        3.50     10.49 o 
  -4  11   6      211.38      209.98     15.90 o 
  -3  11   6      201.47      200.20     13.56 o 
  -2  11   6      141.42      167.06     12.15 o 
  -1  11   6      257.34      264.78     13.64 o 
   0  11   6        1.69        0.61      3.90 o 
   1  11   6      192.69      177.27     10.43 o 
   2  11   6      613.07      646.76     18.17 o 
   3  11   6        6.22        5.08      5.64 o 
   4  11   6        6.13       14.03      5.06 o 
   5  11   6       74.85       86.77     10.01 o 
   6  11   6        1.19        0.54      6.50 o 
  -6  12   6       11.22       12.33     10.19 o 
  -5  12   6       44.25       47.17     11.79 o 
  -4  12   6        1.57        0.87     11.37 o 
  -3  12   6      541.76      545.83     22.64 o 
  -2  12   6        0.86        0.79      7.20 o 
  -1  12   6      157.15      160.90     11.33 o 
   0  12   6      126.92      109.21      6.75 o 
   1  12   6       91.04       90.70      8.31 o 
   2  12   6      144.52      145.28     10.42 o 
   3  12   6       40.51       39.87      5.15 o 
   4  12   6      154.78      162.38     13.04 o 
   5  12   6      112.52      115.31     12.83 o 
  -5  13   6       85.86       66.01     13.02 o 
  -4  13   6        0.01       10.88     10.88 o 
  -3  13   6       20.97        7.00      7.88 o 
  -2  13   6        8.10        2.51      8.38 o 
  -1  13   6       18.38       23.78      7.14 o 
   0  13   6       30.12       32.37      5.39 o 
   1  13   6      215.40      236.75     12.74 o 
   2  13   6      144.64      149.09     11.20 o 
   3  13   6      276.26      305.89     15.06 o 
   4  13   6       86.42      101.43     10.83 o 
   5  13   6       73.93       77.60     11.09 o 
  -4  14   6       19.24       10.20     12.05 o 
  -3  14   6        1.61        9.04      8.13 o 
  -2  14   6       47.92       67.94     11.32 o 
  -1  14   6       43.20       51.28      9.10 o 
   0  14   6       71.67       75.50      7.20 o 
   1  14   6       43.09       21.72      8.06 o 
   2  14   6       11.41       16.75      5.38 o 
   3  14   6       22.35       19.84      8.75 o 
   4  14   6        7.87        1.71      7.38 o 
  -4  15   6        7.64        0.93     10.29 o 
  -3  15   6       45.83       59.91     13.82 o 
  -2  15   6        2.47        1.80      8.96 o 
  -1  15   6       13.56       13.68      9.40 o 
   0  15   6        5.04        7.60      5.37 o 
   1  15   6       25.40       24.01      8.22 o 
   2  15   6        1.21        2.42      6.63 o 
   3  15   6        2.63        2.34      7.00 o 
  -2  16   6       58.40       61.79     11.81 o 
  -1  16   6       29.04       10.49     12.24 o 
   0  16   6        6.13        4.97      6.94 o 
   1  16   6       12.21        7.02      7.66 o 
   2  16   6        0.02        5.43      6.63 o 
  -7   0   7      277.26      263.47      8.49 o 
  -5   0   7       53.32       52.42      6.72 o 
  -3   0   7      157.02      188.14      8.17 o 
  -1   0   7      525.64      572.73     11.11 o 
   1   0   7      266.76      278.57      7.71 o 
   3   0   7       37.39       38.94      4.39 o 
   5   0   7        0.11        0.62      3.77 o 
   7   0   7        9.20       17.29      5.48 o 
  -8   1   7        2.12        4.14      8.99 o 
  -7   1   7       86.41       79.10     10.59 o 
  -6   1   7      141.39      135.81     10.45 o 
  -5   1   7       58.90       52.66      7.42 o 
  -4   1   7      260.33      262.33     11.10 o 
  -3   1   7      490.51      572.91     13.94 o 
  -2   1   7     1873.14     1971.63     22.84 o 
  -1   1   7      918.97     1020.18     15.33 o 
   0   1   7        8.87        2.53      1.25 o 
   1   1   7       80.43       90.92      4.88 o 
   2   1   7      298.70      267.35      2.31 o 
   3   1   7      202.85      164.81      2.62 o 
   4   1   7        7.24        1.25      4.16 o 
   5   1   7       14.58        6.75      3.57 o 
   6   1   7        0.90        2.60      4.09 o 
   7   1   7        1.66        3.03      3.70 o 
   8   1   7        4.72        1.44      5.20 o 
  -8   2   7        0.08        1.36      9.55 o 
  -7   2   7        9.49        2.79      8.36 o 
  -6   2   7        1.58        7.55      6.18 o 
  -5   2   7      145.86      162.07      9.30 o 
  -4   2   7      118.06       89.79      3.84 o 
  -3   2   7      801.42      869.96     16.75 o 
  -2   2   7      213.21      229.68      8.44 o 
  -1   2   7      643.65      621.77      1.74 o 
   0   2   7      185.92      214.73      4.64 o 
   1   2   7      190.80      172.01      2.34 o 
   2   2   7      454.58      416.79      2.17 o 
   3   2   7        0.46        0.04      2.85 o 
   4   2   7       96.76       78.45      6.58 o 
   5   2   7       14.17       27.98      3.69 o 
   6   2   7       19.38       34.10      4.52 o 
   7   2   7        0.25        0.00      3.54 o 
   8   2   7       38.84       31.92      6.04 o 
  -8   3   7       32.68       10.77     10.10 o 
  -7   3   7       20.31       28.84      7.55 o 
  -6   3   7      169.58      194.28     12.15 o 
  -5   3   7       76.74       59.32      4.56 o 
  -4   3   7      450.50      431.17     13.12 o 
  -3   3   7        9.18        7.24      3.62 o 
  -2   3   7        4.80        5.27      2.92 o 
  -1   3   7      615.29      651.22     13.58 o 
   0   3   7       56.73       75.09      5.75 o 
   1   3   7      506.93      419.69      2.32 o 
   2   3   7      927.51      928.60      2.59 o 
   3   3   7       29.59       21.95      2.46 o 
   4   3   7      150.99      142.50      6.67 o 
   5   3   7        0.36        2.27      3.04 o 
   6   3   7        4.69        1.10      3.29 o 
   7   3   7        0.07        9.73      3.82 o 
   8   3   7        0.78        0.31      4.15 o 
  -8   4   7       33.93       20.92     11.48 o 
  -7   4   7       63.30       62.43     10.98 o 
  -6   4   7      130.31      119.39     12.76 o 
  -5   4   7        5.90       16.15      5.82 o 
  -4   4   7        2.60        4.95      4.95 o 
  -3   4   7      214.17      249.99      9.53 o 
  -2   4   7      764.93      767.66     15.02 o 
  -1   4   7       35.32       35.32      3.36 o 
   0   4   7      119.90      148.47     14.16 o 
   1   4   7      840.99      757.97      1.90 o 
   2   4   7        0.24        0.45      2.69 o 
   3   4   7        6.15        2.58      2.15 o 
   4   4   7      269.04      259.25      3.34 o 
   5   4   7       26.21       32.78      4.51 o 
   6   4   7       31.05       43.25      5.61 o 
   7   4   7        0.46        5.78      3.86 o 
  -8   5   7      272.32      284.43     18.69 o 
  -7   5   7        3.93        0.70      9.12 o 
  -6   5   7        5.54        7.52      6.16 o 
  -5   5   7        0.32        0.65      5.25 o 
  -4   5   7        3.70        3.13      3.76 o 
  -3   5   7       32.02       27.06      4.81 o 
  -2   5   7      111.65       88.93      2.91 o 
  -1   5   7      337.79      367.71     10.19 o 
   0   5   7       16.60       28.94      7.27 o 
   1   5   7       87.89       83.76      2.96 o 
   2   5   7        8.54        2.83      2.83 o 
   3   5   7       39.32       40.34      4.13 o 
   4   5   7       80.32       65.66      3.15 o 
   5   5   7       17.71       26.20      4.88 o 
   6   5   7       12.37       10.92      4.80 o 
   7   5   7        4.26        6.34      5.07 o 
  -7   6   7       10.85        5.86      8.80 o 
  -6   6   7      259.92      259.69      7.14 o 
  -5   6   7       20.03       18.43      6.82 o 
  -4   6   7        0.61        5.85      4.55 o 
  -3   6   7      228.64      216.69      9.93 o 
  -2   6   7       32.71       26.33      4.19 o 
  -1   6   7       83.68       62.52      5.21 o 
   0   6   7      122.73      131.14      5.34 o 
   1   6   7      220.33      250.80      8.70 o 
   2   6   7      431.18      420.35      2.98 o 
   3   6   7       33.05       44.62      4.85 o 
   4   6   7       53.31       54.30      3.35 o 
   5   6   7        6.68        4.28      3.80 o 
   6   6   7        9.27        9.83      5.15 o 
   7   6   7       34.49       40.30      6.79 o 
  -7   7   7        0.04        8.55     10.10 o 
  -6   7   7       16.51       25.72      9.83 o 
  -5   7   7     1164.01     1219.58     28.15 o 
  -4   7   7       65.87       74.59      7.52 o 
  -3   7   7      791.60      742.23     18.23 o 
  -2   7   7      473.61      428.98     13.09 o 
  -1   7   7        0.42        0.60      3.00 o 
   0   7   7      152.98      148.80      5.23 o 
   1   7   7        7.14        3.17      2.64 o 
   2   7   7        6.61        1.54      3.09 o 
   3   7   7       12.77        7.11      4.06 o 
   4   7   7       19.74       18.60      4.53 o 
   5   7   7       68.39       59.95      7.49 o 
   6   7   7        2.40       13.29      6.40 o 
   7   7   7        3.86        7.60      5.22 o 
  -7   8   7       86.18      114.28     14.09 o 
  -6   8   7       20.11       27.42     10.48 o 
  -5   8   7      513.47      500.28     20.75 o 
  -4   8   7      193.63      225.39     13.09 o 
  -3   8   7     1021.65      988.91     22.73 o 
  -2   8   7      377.22      398.97     13.75 o 
  -1   8   7      256.36      282.77     11.21 o 
   0   8   7      394.09      399.22     11.25 o 
   1   8   7      315.52      325.17     10.86 o 
   2   8   7        7.60        1.07      4.24 o 
   3   8   7       45.66       45.67      5.77 o 
   4   8   7       34.60       36.37      7.30 o 
   5   8   7        0.01        3.11      4.67 o 
   6   8   7       27.37       20.91      6.63 o 
   7   8   7       49.43       60.23      8.33 o 
  -7   9   7      244.77      214.19     19.31 o 
  -6   9   7        5.68        5.14     12.00 o 
  -5   9   7      266.87      248.79     18.00 o 
  -4   9   7        9.06       17.79      7.74 o 
  -3   9   7      438.63      412.15     17.54 o 
  -2   9   7       18.23       23.51      6.23 o 
  -1   9   7      580.23      555.70     16.29 o 
   0   9   7      716.31      651.59     23.32 o 
   1   9   7      117.74      125.94      8.33 o 
   2   9   7       52.47       43.53      5.98 o 
   3   9   7       31.62       36.64      5.92 o 
   4   9   7       34.74       41.27      6.97 o 
   5   9   7      135.51      153.18     11.17 o 
   6   9   7        4.57        3.13      6.77 o 
  -6  10   7        0.03        6.34     10.86 o 
  -5  10   7      335.30      337.30     20.82 o 
  -4  10   7        8.16        5.75      9.03 o 
  -3  10   7       52.90       53.48      8.52 o 
  -2  10   7      315.67      310.47     14.61 o 
  -1  10   7       94.72      103.92      8.89 o 
   0  10   7      253.09      251.19     11.80 o 
   1  10   7      397.36      374.53     13.58 o 
   2  10   7       15.73       24.42      5.55 o 
   3  10   7      176.87      137.43      5.49 o 
   4  10   7       11.02        7.10      5.46 o 
   5  10   7        7.41        2.70      7.03 o 
   6  10   7        7.84        6.84      7.37 o 
  -6  11   7        4.12       11.32     11.32 o 
  -5  11   7        1.22       10.01     10.01 o 
  -4  11   7       50.30       52.86     10.40 o 
  -3  11   7      322.11      320.25     17.19 o 
  -2  11   7      243.19      240.58     14.65 o 
  -1  11   7        0.79        5.03      6.47 o 
   0  11   7      385.98      355.03     10.05 o 
   1  11   7        6.82        2.31      5.77 o 
   2  11   7      287.06      268.33      5.09 o 
   3  11   7        1.67        2.23      6.14 o 
   4  11   7        3.09        7.75      6.08 o 
   5  11   7       10.54        7.08      6.54 o 
  -5  12   7       66.71       76.66     12.30 o 
  -4  12   7       17.46        8.16     10.89 o 
  -3  12   7       53.99       70.58     10.33 o 
  -2  12   7       73.16       84.36      9.74 o 
  -1  12   7       45.34       46.00      9.05 o 
   0  12   7      228.98      207.69     12.75 o 
   1  12   7       28.64       21.71      7.04 o 
   2  12   7      206.38      219.93     12.60 o 
   3  12   7       10.00        0.56      6.20 o 
   4  12   7      108.11      149.25     12.26 o 
   5  12   7        1.28        2.72      7.62 o 
  -5  13   7        8.06        2.91     10.67 o 
  -4  13   7       33.29       43.20     12.21 o 
  -3  13   7       21.98       11.66      9.86 o 
  -2  13   7      162.45      176.48     14.43 o 
  -1  13   7        6.11        3.16      7.11 o 
   0  13   7        0.76        1.66     11.21 o 
   1  13   7        0.01        1.79      5.37 o 
   2  13   7       13.08       12.74      6.96 o 
   3  13   7        9.35        6.25      6.25 o 
   4  13   7      106.38      109.02     11.13 o 
  -4  14   7        3.26       13.45      9.61 o 
  -3  14   7        3.69       11.11     11.11 o 
  -2  14   7       19.79       24.65      8.80 o 
  -1  14   7        1.48        9.03      7.39 o 
   0  14   7       44.58       33.68      6.07 o 
   1  14   7        2.70        1.21      5.44 o 
   2  14   7       13.89        6.41      7.00 o 
   3  14   7        8.74        5.68      6.81 o 
   4  14   7        0.18       13.77      6.61 o 
  -3  15   7       96.04      121.53     16.01 o 
  -2  15   7        7.56        1.81      9.03 o 
  -1  15   7        0.73        0.00      8.46 o 
   0  15   7       11.95       11.79      5.22 o 
   1  15   7        0.08        2.44      6.70 o 
   2  15   7       23.58       29.72      8.16 o 
   3  15   7        6.77        6.18      6.18 o 
  -2  16   7        0.16        0.90     10.04 o 
  -1  16   7        3.09        6.89     10.34 o 
   0  16   7       23.60       23.13      5.94 o 
   1  16   7       61.53       61.55      9.14 o 
  -8   0   8      259.74      255.43     18.44 o 
  -6   0   8       18.84       29.67      8.69 o 
  -4   0   8     1108.04     1096.74      4.07 o 
  -2   0   8      818.97      852.17     14.56 o 
   0   0   8     4601.73     4521.17    164.34 o 
   2   0   8      191.73      229.80      8.35 o 
   4   0   8       39.56       27.89      3.32 o 
   6   0   8        0.02       11.76      4.53 o 
  -8   1   8       49.22       45.07      9.12 o 
  -7   1   8       59.33       50.77      8.70 o 
  -6   1   8       29.25       36.04      7.92 o 
  -5   1   8       69.08       71.63      8.43 o 
  -4   1   8       62.93       69.32      7.47 o 
  -3   1   8       93.86      111.15      7.23 o 
  -2   1   8       28.84       40.69      5.09 o 
  -1   1   8       15.06       16.25      4.17 o 
   0   1   8       45.66       34.50      3.89 o 
   1   1   8       54.80       52.02      4.38 o 
   2   1   8      265.29      250.83      2.76 o 
   3   1   8       69.93       56.16      2.63 o 
   4   1   8        0.21        2.94      2.94 o 
   5   1   8        0.20        3.63      2.82 o 
   6   1   8        2.34        1.14      3.40 o 
   7   1   8        7.15        3.41      4.09 o 
  -8   2   8      235.53      211.61     17.28 o 
  -7   2   8        2.05        8.58      7.86 o 
  -6   2   8       34.52       31.89      6.40 o 
  -5   2   8       18.85       22.14      5.53 o 
  -4   2   8       33.51       28.04      4.68 o 
  -3   2   8      358.52      362.31     12.28 o 
  -2   2   8     1602.78     1494.88     21.83 o 
  -1   2   8     1237.90     1352.41     19.45 o 
   0   2   8       13.16       12.65      2.86 o 
   1   2   8     1291.38     1309.37      2.34 o 
   2   2   8        0.54        2.61      2.61 o 
   3   2   8       62.89       51.62      2.87 o 
   4   2   8       42.33       42.14      2.72 o 
   5   2   8       30.07       28.64      4.04 o 
   6   2   8        3.32        1.03      3.42 o 
   7   2   8        0.01        1.86      3.40 o 
  -8   3   8       39.66       44.56     17.82 o 
  -7   3   8       91.13      101.87     11.31 o 
  -6   3   8       93.24      108.03      9.82 o 
  -5   3   8       76.13       55.83      8.85 o 
  -4   3   8        0.02        5.90      3.93 o 
  -3   3   8       85.24       86.54      6.95 o 
  -2   3   8        0.64        7.31      3.66 o 
  -1   3   8     1009.05     1102.28     17.40 o 
   0   3   8        0.24        3.00      1.92 o 
   1   3   8        7.73       10.59      2.76 o 
   2   3   8        1.34        0.30      6.44 o 
   3   3   8      129.83       91.79      2.43 o 
   4   3   8       34.95       39.95      4.61 o 
   5   3   8       18.09       27.42      4.02 o 
   6   3   8       18.39       15.51      3.79 o 
   7   3   8        0.17        6.66      3.17 o 
  -8   4   8        0.49        2.76     11.04 o 
  -7   4   8       85.17       61.74     11.35 o 
  -6   4   8      208.91      228.61     14.02 o 
  -5   4   8        0.31        0.67      6.10 o 
  -4   4   8       23.83       29.93      5.20 o 
  -3   4   8      387.59      424.74     13.11 o 
  -2   4   8      139.36      132.38      7.22 o 
  -1   4   8        0.51        1.73      2.87 o 
   0   4   8       46.30       80.14     37.55 o 
   1   4   8      237.81      228.96      2.80 o 
   2   4   8      593.01      603.95      2.64 o 
   3   4   8        0.11        0.83      2.51 o 
   4   4   8       19.04       20.87      4.01 o 
   5   4   8        0.65        0.77      3.09 o 
   6   4   8       12.78       10.70      4.43 o 
   7   4   8        0.01        0.35      4.14 o 
  -7   5   8       14.88       12.35      9.43 o 
  -6   5   8        3.22        7.86      7.15 o 
  -5   5   8        7.02        2.76      6.20 o 
  -4   5   8       81.48       70.43      7.90 o 
  -3   5   8       31.42       25.80      5.04 o 
  -2   5   8       84.82       79.20      6.04 o 
  -1   5   8      738.06      852.30     16.80 o 
   0   5   8      871.06      908.25     40.73 o 
   1   5   8      152.97      130.95      2.42 o 
   2   5   8      101.51       71.99      2.76 o 
   3   5   8       22.30       20.62      3.10 o 
   4   5   8       50.37       54.52      3.01 o 
   5   5   8        0.52        3.76      3.33 o 
   6   5   8        0.19        6.83      6.83 o 
   7   5   8       23.12       20.13      5.70 o 
  -7   6   8       67.47       40.15     12.89 o 
  -6   6   8      238.11      236.51     15.62 o 
  -5   6   8        5.15       17.13      7.85 o 
  -4   6   8        0.98        3.39      5.43 o 
  -3   6   8     1432.61     1268.64     23.93 o 
  -2   6   8        3.62        5.56      4.33 o 
  -1   6   8        0.00        4.72      2.37 o 
   0   6   8        8.40        9.26      2.04 o 
   1   6   8        8.71        4.02      3.02 o 
   2   6   8      144.63      132.88      3.38 o 
   3   6   8      103.13      125.68      7.04 o 
   4   6   8        0.00        0.46      3.67 o 
   5   6   8        4.79        3.14      3.58 o 
   6   6   8       10.11        8.69      5.22 o 
   7   6   8        6.66        1.24      6.18 o 
  -7   7   8       20.50       24.04     10.42 o 
  -6   7   8      101.31      120.88     13.34 o 
  -5   7   8       96.50      105.92     12.01 o 
  -4   7   8      331.65      333.93     14.95 o 
  -3   7   8       13.94        4.04      6.74 o 
  -2   7   8       41.90       34.60      6.41 o 
  -1   7   8       53.23       61.97      6.68 o 
   0   7   8       16.39       13.17      3.01 o 
   1   7   8       76.40       64.12      3.13 o 
   2   7   8       24.22       19.79      3.53 o 
   3   7   8        5.82        6.92      3.95 o 
   4   7   8      168.36      180.88      9.70 o 
   5   7   8       45.65       43.76      7.14 o 
   6   7   8        4.08        1.38      5.09 o 
   7   7   8       13.45       25.84      5.26 o 
  -7   8   8       23.58       34.07     11.92 o 
  -6   8   8      233.93      194.90      7.51 o 
  -5   8   8      191.99      193.67     15.15 o 
  -4   8   8        7.63       20.34      7.54 o 
  -3   8   8       38.86       31.95      7.10 o 
  -2   8   8        3.41        2.01      5.36 o 
  -1   8   8       26.87       32.76      5.68 o 
   0   8   8      615.26      621.68     26.94 o 
   1   8   8      228.63      174.37      4.31 o 
   2   8   8        3.83        5.76      5.76 o 
   3   8   8       12.95       16.46      4.63 o 
   4   8   8       15.84       18.24      5.07 o 
   5   8   8       14.37       18.43      5.98 o 
   6   8   8       10.31       27.06      6.28 o 
  -6   9   8       26.52       31.88     12.40 o 
  -5   9   8       23.36       29.63     11.01 o 
  -4   9   8      263.33      275.70     15.98 o 
  -3   9   8        8.40        0.75      7.50 o 
  -2   9   8      215.47      231.15     11.98 o 
  -1   9   8      422.27      432.67     15.10 o 
   0   9   8      115.50       92.09      5.47 o 
   1   9   8      143.64      127.59      8.29 o 
   2   9   8       33.69       36.12      6.47 o 
   3   9   8       93.19       85.93      7.96 o 
   4   9   8        0.26        0.52      4.71 o 
   5   9   8        4.44        5.65      6.16 o 
   6   9   8        0.25        0.50      5.46 o 
  -6  10   8       24.96       43.90     12.14 o 
  -5  10   8        7.72       24.19      9.85 o 
  -4  10   8      143.94      164.21     14.39 o 
  -3  10   8       47.31       50.03      9.54 o 
  -2  10   8     1033.06     1042.27     25.99 o 
  -1  10   8        9.97        7.55      6.18 o 
   0  10   8       10.61       14.44      9.99 o 
   1  10   8       11.48       16.91      5.08 o 
   2  10   8       44.89       38.84      5.50 o 
   3  10   8      137.40      115.29      5.42 o 
   4  10   8       32.04       32.59      7.49 o 
   5  10   8        0.61        6.29      6.29 o 
   6  10   8        3.06        3.52      6.04 o 
  -6  11   8        0.37       12.66     12.66 o 
  -5  11   8        3.08       18.82     10.34 o 
  -4  11   8      133.62      166.78     15.16 o 
  -3  11   8       11.17       15.07      9.21 o 
  -2  11   8       10.99        5.47      7.04 o 
  -1  11   8       32.63       34.48      7.90 o 
   0  11   8      144.43      134.44      7.22 o 
   1  11   8      167.69      187.97     10.90 o 
   2  11   8       67.81       66.03      7.84 o 
   3  11   8        0.38        2.20      6.05 o 
   4  11   8       91.52      113.17     10.29 o 
   5  11   8        9.58        2.11      6.85 o 
  -5  12   8       18.01        2.92     12.69 o 
  -4  12   8        1.11        6.53      9.32 o 
  -3  12   8        1.04        9.66      7.03 o 
  -2  12   8       32.08       19.67      9.84 o 
  -1  12   8      324.29      319.88     16.52 o 
   0  12   8       12.70       13.78      9.19 o 
   1  12   8      233.74      225.90     12.78 o 
   2  12   8       16.52       13.01      7.35 o 
   3  12   8       14.74        5.54      6.66 o 
   4  12   8       32.46       42.92      8.69 o 
   5  12   8       28.28       23.65      9.45 o 
  -4  13   8       13.47        2.88     11.57 o 
  -3  13   8      121.00      114.15     13.70 o 
  -2  13   8        0.13        0.85      9.39 o 
  -1  13   8      126.56      117.35     12.51 o 
   0  13   8        2.42        3.47      8.11 o 
   1  13   8        5.70        7.62      5.86 o 
   2  13   8       14.29       19.90      6.82 o 
   3  13   8        7.97        4.44      6.66 o 
   4  13   8       33.96       52.91      8.63 o 
  -4  14   8        4.93        8.86     11.80 o 
  -3  14   8       54.25       76.09     14.10 o 
  -2  14   8       19.24       18.54      8.83 o 
  -1  14   8       19.40       12.96      8.91 o 
   0  14   8       17.28       14.84      7.63 o 
   1  14   8        3.44        6.48      5.31 o 
   2  14   8       19.64       34.07      7.38 o 
   3  14   8       24.00       23.15      6.05 o 
  -3  15   8       21.68       28.60     13.35 o 
  -2  15   8        0.46        5.41      9.92 o 
  -1  15   8      123.60      161.16     15.79 o 
   0  15   8       18.25       27.99      5.46 o 
   1  15   8        0.03        6.47      6.47 o 
   2  15   8        0.24        3.37      6.18 o 
  -7   0   9       27.37       28.51     10.51 o 
  -5   0   9      629.88      643.66     21.32 o 
  -3   0   9       35.15       47.99      6.17 o 
  -1   0   9      153.12      151.80      7.47 o 
   1   0   9        8.99        2.51      3.01 o 
   3   0   9       92.74       70.06      2.83 o 
   5   0   9       31.73       23.81      4.10 o 
   7   0   9        0.25        2.04      4.49 o 
  -8   1   9        5.80       19.84      9.92 o 
  -7   1   9      302.60      306.98     18.53 o 
  -6   1   9        0.74        6.70      7.44 o 
  -5   1   9      111.31       88.80      5.84 o 
  -4   1   9       92.13       98.48      8.50 o 
  -3   1   9       29.12       28.08      4.79 o 
  -2   1   9      877.33      969.76     19.09 o 
  -1   1   9        0.77        2.91      2.91 o 
   0   1   9      290.50      276.27      6.42 o 
   1   1   9      837.87      849.01     15.04 o 
   2   1   9       90.28       98.96      2.75 o 
   3   1   9        0.31        1.76      2.63 o 
   4   1   9       60.76       37.64      2.94 o 
   5   1   9        2.57        2.01      3.62 o 
   6   1   9        2.97       14.66      4.51 o 
   7   1   9        0.10        1.35      4.40 o 
  -8   2   9       18.28       17.47     11.88 o 
  -7   2   9        2.25        7.31     10.25 o 
  -6   2   9       65.15       51.57      8.07 o 
  -5   2   9       62.88       58.32      7.92 o 
  -4   2   9      144.07      134.73      8.38 o 
  -3   2   9        0.38        2.70      4.04 o 
  -2   2   9      272.63      298.35     11.03 o 
  -1   2   9      542.41      582.89     13.49 o 
   0   2   9       82.06       79.79      6.38 o 
   1   2   9      163.75      145.44      7.04 o 
   2   2   9       11.99       19.25      3.07 o 
   3   2   9      218.09      211.45      2.88 o 
   4   2   9       10.22        3.50      3.50 o 
   5   2   9        0.23        3.29      3.29 o 
   6   2   9       11.59       13.51      4.73 o 
   7   2   9        1.40        1.50      3.61 o 
  -7   3   9      174.64      185.82     15.97 o 
  -6   3   9        0.14        1.45      9.45 o 
  -5   3   9      182.16      155.58      7.11 o 
  -4   3   9        0.44        2.06      5.49 o 
  -3   3   9      244.48      255.63     11.26 o 
  -2   3   9        0.39        1.28      3.82 o 
  -1   3   9      420.57      471.76     12.47 o 
   0   3   9      518.98      527.56      8.74 o 
   1   3   9      239.11      233.97      8.32 o 
   2   3   9       44.44       38.55      2.14 o 
   3   3   9       43.47       51.15      4.83 o 
   4   3   9        6.27        2.27      3.04 o 
   5   3   9        8.66        8.92      3.92 o 
   6   3   9       26.12       34.62      4.62 o 
   7   3   9        0.21        0.59      3.54 o 
  -7   4   9       13.75       30.66      9.48 o 
  -6   4   9      159.82      155.96     13.12 o 
  -5   4   9      167.72      178.18     12.07 o 
  -4   4   9      476.59      466.87     16.41 o 
  -3   4   9        9.17       10.00      4.59 o 
  -2   4   9        0.03        0.63      3.78 o 
  -1   4   9       64.15       73.49      5.93 o 
   0   4   9      235.66      224.26      6.10 o 
   1   4   9      103.27       77.56      2.80 o 
   2   4   9       84.49       67.60      2.61 o 
   3   4   9       75.98       72.51      3.29 o 
   4   4   9       23.88       21.87      3.12 o 
   5   4   9       14.13       12.55      2.94 o 
   6   4   9       11.13       11.70      4.47 o 
   7   4   9        2.42       10.32      3.43 o 
  -7   5   9       90.01       92.63     12.70 o 
  -6   5   9      963.51      943.66     28.23 o 
  -5   5   9       29.99       17.30      8.65 o 
  -4   5   9      754.28      720.52     20.04 o 
  -3   5   9       51.30       40.93      6.60 o 
  -2   5   9      154.17      125.15      3.79 o 
  -1   5   9        0.60        6.55      3.57 o 
   0   5   9        0.41        5.65      3.37 o 
   1   5   9        4.70        4.33      2.88 o 
   2   5   9       22.21       17.61      3.17 o 
   3   5   9       75.06       55.23      3.44 o 
   4   5   9       30.96       28.46      3.29 o 
   5   5   9        0.43        3.93      3.93 o 
   6   5   9       10.44        0.37      3.71 o 
   7   5   9        0.29        5.44      3.75 o 
  -7   6   9        2.19        3.89     10.11 o 
  -6   6   9        0.60        8.48      9.25 o 
  -5   6   9        3.47        3.73      8.18 o 
  -4   6   9      745.68      765.69     22.02 o 
  -3   6   9      199.13      191.11     10.80 o 
  -2   6   9      100.44       83.48      7.71 o 
  -1   6   9        4.08        8.48      3.63 o 
   0   6   9       13.23       16.51      3.01 o 
   1   6   9        9.90        5.48      3.49 o 
   2   6   9        9.73        2.37      3.32 o 
   3   6   9        3.25        8.65      3.64 o 
   4   6   9       15.16       16.67      4.82 o 
   5   6   9       11.44       13.08      4.64 o 
   6   6   9       25.82       34.86      6.41 o 
  -7   7   9       16.04        4.10     11.49 o 
  -6   7   9       31.06       35.66      9.73 o 
  -5   7   9       75.44       88.91     10.13 o 
  -4   7   9        1.08        7.40      7.40 o 
  -3   7   9      248.71      231.83     12.60 o 
  -2   7   9       14.13        5.96      5.96 o 
  -1   7   9     2581.94     2429.77     32.26 o 
   0   7   9      424.17      420.49     17.80 o 
   1   7   9        1.74        2.07      3.63 o 
   2   7   9        2.12        1.49      3.97 o 
   3   7   9       47.07       43.67      5.28 o 
   4   7   9       29.50       28.18      4.65 o 
   5   7   9        0.00        3.59      4.50 o 
   6   7   9        1.31        3.43      5.15 o 
  -6   8   9        0.66        6.86      9.43 o 
  -5   8   9        7.35        4.12      8.24 o 
  -4   8   9       27.81       29.62     10.13 o 
  -3   8   9     1256.61     1256.94     28.61 o 
  -2   8   9      152.71      176.24     11.01 o 
  -1   8   9        5.55        5.77      5.77 o 
   0   8   9       32.05       33.80      3.94 o 
   1   8   9      119.59      116.89      4.29 o 
   2   8   9      326.28      316.42      5.68 o 
   3   8   9       21.37       30.10      5.51 o 
   4   8   9        7.63       17.59      5.37 o 
   5   8   9       49.37       55.85      7.58 o 
   6   8   9        0.31        0.22      4.51 o 
  -6   9   9        2.35        7.26     10.90 o 
  -5   9   9      231.59      197.89     16.56 o 
  -4   9   9       20.51       11.54      9.88 o 
  -3   9   9      366.56      310.98     16.20 o 
  -2   9   9      106.24      129.61     10.80 o 
  -1   9   9      730.21      780.34     20.56 o 
   0   9   9       77.86       81.65      5.48 o 
   1   9   9      178.22      175.91      9.89 o 
   2   9   9        3.08       10.65      4.79 o 
   3   9   9      260.22      261.28      5.19 o 
   4   9   9       26.34       41.04      6.58 o 
   5   9   9        0.62        0.00      5.39 o 
   6   9   9        3.77        0.93      6.06 o 
  -6  10   9        0.28       11.47     11.47 o 
  -5  10   9      112.07      116.79     13.79 o 
  -4  10   9        3.71        8.69      8.69 o 
  -3  10   9      449.05      404.69     19.51 o 
  -2  10   9        0.02        3.03      7.55 o 
  -1  10   9      117.72      128.30     10.35 o 
   0  10   9        3.36        4.88      3.93 o 
   1  10   9      138.61      157.09     10.09 o 
   2  10   9      290.57      319.15     13.62 o 
   3  10   9       15.40       12.76      5.32 o 
   4  10   9       34.16       41.50      7.78 o 
   5  10   9       36.39       34.10      8.02 o 
  -5  11   9       26.47       28.89     11.56 o 
  -4  11   9        0.00        8.22      8.22 o 
  -3  11   9       45.30       64.02     11.09 o 
  -2  11   9       34.14       34.79      7.90 o 
  -1  11   9       98.90       85.40     10.76 o 
   0  11   9      172.91      153.15      9.85 o 
   1  11   9      152.20      153.69     10.82 o 
   2  11   9        9.37        3.31      6.63 o 
   3  11   9        2.75        3.23      5.93 o 
   4  11   9      131.56       98.29      5.78 o 
   5  11   9        0.57        6.57      6.57 o 
  -5  12   9        2.58        6.99     12.97 o 
  -4  12   9       38.85       62.74     13.31 o 
  -3  12   9       21.10       21.40      9.80 o 
  -2  12   9       23.73       26.40      9.90 o 
  -1  12   9      301.19      292.39     16.41 o 
   0  12   9        1.23        5.47      9.37 o 
   1  12   9        2.00        5.75      5.17 o 
   2  12   9      118.67      127.48      9.46 o 
   3  12   9        4.13       13.56     13.56 o 
   4  12   9        1.67        4.20      6.83 o 
  -4  13   9       17.97       42.11     11.76 o 
  -3  13   9       20.12       13.85      9.23 o 
  -2  13   9       25.37       27.40     10.28 o 
  -1  13   9        1.71        5.41      7.73 o 
   0  13   9       28.39       31.73      5.38 o 
   1  13   9        0.37        6.34      5.19 o 
   2  13   9       38.06       35.57      5.01 o 
   3  13   9        1.84        3.24      5.93 o 
  -3  14   9       30.71       26.47     12.29 o 
  -2  14   9       19.22       25.54     10.57 o 
  -1  14   9       43.75       57.21     11.13 o 
   0  14   9       27.97       26.09      5.22 o 
   1  14   9        1.24        2.30      5.74 o 
   2  14   9        0.60        6.62      6.62 o 
   3  14   9        7.78        4.25      6.91 o 
  -2  15   9        6.60        8.95      9.84 o 
  -1  15   9      101.69      124.69     13.77 o 
   0  15   9        0.06        6.76      4.72 o 
   1  15   9       26.31       27.81      7.37 o 
  -6   0  10      339.71      360.25     19.41 o 
  -4   0  10       56.62       46.64      6.70 o 
  -2   0  10      514.74      537.90     15.72 o 
   0   0  10      459.17      434.15      8.37 o 
   2   0  10      372.62      353.96     12.91 o 
   4   0  10       15.56        3.17      3.63 o 
   6   0  10       15.14       11.30      6.28 o 
  -7   1  10       37.17       27.21      9.07 o 
  -6   1  10      276.58      280.86     17.65 o 
  -5   1  10      110.03       92.55      9.11 o 
  -4   1  10      322.39      334.85     15.52 o 
  -3   1  10        6.79        8.58      4.29 o 
  -2   1  10       24.84       22.58      5.47 o 
  -1   1  10      216.26      254.21      9.96 o 
   0   1  10      104.78      102.61      5.22 o 
   1   1  10       56.22       57.70      4.85 o 
   2   1  10      111.15       88.81      3.20 o 
   3   1  10       16.53       18.30      3.92 o 
   4   1  10       69.87       64.68      3.33 o 
   5   1  10        2.74        0.79      3.16 o 
   6   1  10        0.20        1.10      4.03 o 
   7   1  10        2.52        3.59      4.24 o 
  -7   2  10      168.73      161.84     15.66 o 
  -6   2  10      498.91      458.92     21.20 o 
  -5   2  10      457.00      491.74     19.46 o 
  -4   2  10      256.27      240.61     13.12 o 
  -3   2  10      175.84      219.29     11.28 o 
  -2   2  10       41.62       50.06      6.76 o 
  -1   2  10      100.82      111.46      7.04 o 
   0   2  10      392.21      418.12     22.68 o 
   1   2  10      104.20      109.54      6.13 o 
   2   2  10       17.10        7.03      3.51 o 
   3   2  10      187.60      179.97      2.88 o 
   4   2  10       11.69        0.00      3.10 o 
   5   2  10       40.52       36.77      3.62 o 
   6   2  10        1.15        3.30      3.96 o 
   7   2  10        0.47        1.16      3.47 o 
  -7   3  10       30.35       31.88     10.38 o 
  -6   3  10       68.09       88.65     11.27 o 
  -5   3  10      341.11      318.54     15.56 o 
  -4   3  10      331.98      328.27     15.11 o 
  -3   3  10        2.14        6.26      4.86 o 
  -2   3  10        8.12        0.66      4.66 o 
  -1   3  10       92.32       97.52      7.05 o 
   0   3  10       23.37       23.67      4.86 o 
   1   3  10      240.74      186.30      2.79 o 
   2   3  10        2.10        3.88      3.45 o 
   3   3  10       97.69      120.57      6.83 o 
   4   3  10       15.70        3.76      3.76 o 
   5   3  10        5.24        0.70      3.14 o 
   6   3  10        0.15        4.11      4.11 o 
   7   3  10        8.33        4.43      4.15 o 
  -7   4  10        6.57        8.96      8.96 o 
  -6   4  10       27.74       11.31     11.31 o 
  -5   4  10       18.00       12.59      8.89 o 
  -4   4  10      107.34      142.69     12.20 o 
  -3   4  10      148.74      159.97     10.35 o 
  -2   4  10      158.01      146.51      9.24 o 
  -1   4  10       20.82       17.19      4.74 o 
   0   4  10      137.91      135.41      5.10 o 
   1   4  10      260.97      250.60      3.29 o 
   2   4  10       31.44       50.46      4.78 o 
   3   4  10       66.70       57.27      3.25 o 
   4   4  10       11.82        5.71      3.05 o 
   5   4  10       13.16       14.86      4.24 o 
   6   4  10        5.26        7.76      3.88 o 
  -7   5  10       11.77        8.40      9.92 o 
  -6   5  10       24.33       15.36     10.76 o 
  -5   5  10       50.37       54.86      9.02 o 
  -4   5  10       14.52        4.34      8.69 o 
  -3   5  10       47.01       52.65      6.24 o 
  -2   5  10       35.56       50.21      6.61 o 
  -1   5  10      323.71      331.56     12.24 o 
   0   5  10        5.11        0.52      2.62 o 
   1   5  10      128.72      125.05      5.29 o 
   2   5  10      100.24       81.69      3.14 o 
   3   5  10       10.63        0.42      2.96 o 
   4   5  10       98.64       79.17      3.97 o 
   5   5  10       12.34       16.38      4.47 o 
   6   5  10        1.13        4.11      4.11 o 
  -7   6  10        7.49        7.14     10.31 o 
  -6   6  10        0.16       11.92      9.54 o 
  -5   6  10      309.10      256.93     17.80 o 
  -4   6  10      498.94      437.65     18.54 o 
  -3   6  10       71.14       62.13      8.47 o 
  -2   6  10       63.11       65.62      7.36 o 
  -1   6  10      550.48      554.28     16.17 o 
   0   6  10       10.40       15.03      3.21 o 
   1   6  10      285.50      286.73     10.96 o 
   2   6  10        9.61       14.50      4.21 o 
   3   6  10       45.01       49.21      6.20 o 
   4   6  10        0.00        0.00      3.79 o 
   5   6  10        4.95        1.19      4.37 o 
   6   6  10       32.80       38.68      5.89 o 
  -6   7  10       85.50       83.14     12.48 o 
  -5   7  10       10.43       18.56      7.27 o 
  -4   7  10       29.61       22.32      6.93 o 
  -3   7  10        0.79        0.00      6.56 o 
  -2   7  10      462.07      438.49     16.47 o 
  -1   7  10      150.46      142.30     10.17 o 
   0   7  10       15.62       11.84      3.30 o 
   1   7  10       99.46       69.12      4.12 o 
   2   7  10      123.96       96.40      3.91 o 
   3   7  10        8.97        5.61      4.67 o 
   4   7  10       14.91        2.23      4.46 o 
   5   7  10        1.80        1.70      4.23 o 
   6   7  10        0.83        0.79      4.73 o 
  -6   8  10       16.31       11.39      9.64 o 
  -5   8  10        3.47        3.39      8.48 o 
  -4   8  10      239.79      244.04     15.30 o 
  -3   8  10      566.36      517.67     19.70 o 
  -2   8  10      248.47      227.67     12.76 o 
  -1   8  10       35.85       26.08      6.52 o 
   0   8  10      108.99       97.35      5.79 o 
   1   8  10       29.91       24.47      5.86 o 
   2   8  10        2.73        5.60      5.09 o 
   3   8  10       25.83       31.73      5.37 o 
   4   8  10       38.70       39.36      6.56 o 
   5   8  10       15.85       20.96      6.25 o 
   6   8  10        5.36        2.91      6.66 o 
  -6   9  10       24.05       12.94     12.00 o 
  -5   9  10       60.91       56.25     11.61 o 
  -4   9  10       68.43       83.75     11.85 o 
  -3   9  10        5.73        9.52      9.52 o 
  -2   9  10      152.36      144.44     11.79 o 
  -1   9  10       11.37       10.07      7.38 o 
   0   9  10       92.13       83.44      5.72 o 
   1   9  10       88.07       70.30      6.01 o 
   2   9  10      155.84      198.36     11.02 o 
   3   9  10       19.26       17.26      5.06 o 
   4   9  10        4.71        5.35      5.35 o 
   5   9  10       26.29       35.24      7.41 o 
  -5  10  10        4.38       23.44     10.31 o 
  -4  10  10       19.20       37.31      9.77 o 
  -3  10  10       19.51       27.39      9.13 o 
  -2  10  10       22.86       19.95      9.97 o 
  -1  10  10       10.97        9.71      6.94 o 
   0  10  10      421.62      402.03     14.39 o 
   1  10  10      111.69       98.15      9.48 o 
   2  10  10      119.21      142.20     10.20 o 
   3  10  10       61.17       52.85      5.18 o 
   4  10  10        7.57        3.99      5.99 o 
   5  10  10        0.36        4.28      5.70 o 
  -5  11  10       28.30        4.88     13.69 o 
  -4  11  10        3.40       10.21     10.21 o 
  -3  11  10       24.59       22.53      9.54 o 
  -2  11  10       64.03       63.10     11.18 o 
  -1  11  10       38.13       37.97      7.88 o 
   0  11  10       82.17       98.99     10.99 o 
   1  11  10       43.09       38.93      7.90 o 
   2  11  10       17.13       27.72      6.52 o 
   3  11  10        4.40        3.15      6.31 o 
   4  11  10       32.34       31.46      6.06 o 
  -4  12  10       10.04       15.40      9.63 o 
  -3  12  10       12.89        6.31     10.80 o 
  -2  12  10        7.04        7.45      9.11 o 
  -1  12  10        4.32       17.74      6.65 o 
   0  12  10        5.42        3.39      4.43 o 
   1  12  10        7.59        3.40      6.80 o 
   2  12  10       10.79       15.27      6.55 o 
   3  12  10       67.47       56.91      6.32 o 
   4  12  10        4.42        4.54      6.05 o 
  -3  13  10       12.30        1.86     12.05 o 
  -2  13  10        8.55        9.38      9.38 o 
  -1  13  10       78.99       86.55     12.15 o 
   0  13  10        3.06        4.85      4.85 o 
   1  13  10       71.91       79.63      8.47 o 
   2  13  10        1.73        0.54      6.51 o 
   3  13  10        6.53        0.52      4.69 o 
  -2  14  10        5.08       12.22     10.47 o 
  -1  14  10       37.90       55.02     10.86 o 
   0  14  10        8.37        9.25      7.16 o 
   1  14  10       39.01       40.18      7.82 o 
   2  14  10        1.34        6.94      6.94 o 
  -7   0  11       64.79       74.76     11.68 o 
  -5   0  11      480.23      510.24     20.67 o 
  -3   0  11       46.50       39.00      7.49 o 
  -1   0  11       62.35       56.14      7.02 o 
   1   0  11        2.06        0.49      2.97 o 
   3   0  11       70.87       85.63      6.79 o 
   5   0  11       17.30        4.60      4.60 o 
  -7   1  11        2.54        9.20      9.20 o 
  -6   1  11       18.77       11.82      8.66 o 
  -5   1  11      194.52      178.45     14.94 o 
  -4   1  11        1.40        8.47      8.47 o 
  -3   1  11      806.32      869.02     23.14 o 
  -2   1  11        0.01        2.13      5.00 o 
  -1   1  11       10.17        5.33      4.73 o 
   0   1  11      448.31      469.02     18.38 o 
   1   1  11        6.37       13.57      3.88 o 
   2   1  11       25.63       32.24      4.54 o 
   3   1  11       25.56       28.79      4.72 o 
   4   1  11        4.41        3.67      3.67 o 
   5   1  11       54.13       80.96      6.11 o 
   6   1  11        2.38        7.34      3.85 o 
  -7   2  11        5.25        3.79      9.08 o 
  -6   2  11       48.26       48.24     10.11 o 
  -5   2  11        0.74        1.55      9.31 o 
  -4   2  11        9.23        2.28      7.61 o 
  -3   2  11       40.29       48.68      8.86 o 
  -2   2  11        7.19        7.07      5.65 o 
  -1   2  11       41.03       36.84      4.75 o 
   0   2  11        3.83       10.79      4.43 o 
   1   2  11       13.14        5.22      2.84 o 
   2   2  11       26.12       32.52      4.40 o 
   3   2  11      223.56      219.60      9.02 o 
   4   2  11        6.29        0.38      3.06 o 
   5   2  11        2.15        5.29      4.23 o 
   6   2  11        0.68        1.90      3.81 o 
  -7   3  11        0.04        7.52      9.04 o 
  -6   3  11       15.13        6.96     10.04 o 
  -5   3  11      157.54      145.40     13.84 o 
  -4   3  11      430.45      430.42     18.07 o 
  -3   3  11      484.38      496.13     17.49 o 
  -2   3  11      132.99      149.36      9.78 o 
  -1   3  11      188.36      224.08     10.13 o 
   0   3  11        8.12        5.98      2.57 o 
   1   3  11      342.99      322.63      3.76 o 
   2   3  11      119.13      140.89      8.22 o 
   3   3  11        4.13        1.20      3.61 o 
   4   3  11        0.09        3.33      2.96 o 
   5   3  11       58.59       50.44      3.05 o 
   6   3  11        0.00        3.63      3.63 o 
  -7   4  11        0.05       15.92      8.34 o 
  -6   4  11        7.13       10.87      8.53 o 
  -5   4  11      286.65      267.90     16.17 o 
  -4   4  11      502.96      470.37     18.76 o 
  -3   4  11       23.01        5.07      7.24 o 
  -2   4  11       31.19       36.69      7.62 o 
  -1   4  11        0.20        3.59      4.20 o 
   0   4  11      223.50      218.97      6.83 o 
   1   4  11        1.88        3.79      3.32 o 
   2   4  11        1.01        8.27      3.47 o 
   3   4  11       38.12       34.29      3.62 o 
   4   4  11       34.64       55.72      5.58 o 
   5   4  11        3.40        4.08      3.74 o 
   6   4  11        4.21        1.22      3.34 o 
  -6   5  11        0.00        6.32      7.90 o 
  -5   5  11       22.05        1.56     10.13 o 
  -4   5  11      489.03      453.95     18.92 o 
  -3   5  11      254.14      258.64     13.81 o 
  -2   5  11     2173.18     2240.74     34.61 o 
  -1   5  11       87.69       69.84      7.29 o 
   0   5  11        2.47        3.32      7.44 o 
   1   5  11        4.69        5.62      3.87 o 
   2   5  11       11.65        5.80      3.56 o 
   3   5  11        0.67        2.49      4.55 o 
   4   5  11        0.67        0.77      3.84 o 
   5   5  11        0.18        3.88      3.88 o 
   6   5  11        4.03        1.90      3.81 o 
  -6   6  11      100.24      106.70     13.03 o 
  -5   6  11        2.01        0.00      8.01 o 
  -4   6  11      212.94      180.02     13.90 o 
  -3   6  11       41.25       43.52      7.37 o 
  -2   6  11      104.51      125.12      9.79 o 
  -1   6  11       18.75       18.55      6.18 o 
   0   6  11      458.44      451.97     13.59 o 
   1   6  11      168.38      171.99      8.97 o 
   2   6  11       24.87       21.78      4.17 o 
   3   6  11       54.24       64.47      6.06 o 
   4   6  11        1.34        0.81      4.04 o 
   5   6  11        4.34        6.35      4.48 o 
   6   6  11        3.76        2.70      4.05 o 
  -6   7  11       48.43       27.16     11.88 o 
  -5   7  11        3.29        9.14      9.14 o 
  -4   7  11       10.32        0.79      8.77 o 
  -3   7  11      327.08      315.61     15.14 o 
  -2   7  11       51.22       42.03      7.83 o 
  -1   7  11       10.33        3.86      5.80 o 
   0   7  11        9.89        7.80      3.54 o 
   1   7  11      508.79      518.17     15.96 o 
   2   7  11        0.03        6.75      4.35 o 
   3   7  11       94.55      119.34      9.08 o 
   4   7  11       43.44       68.62      7.25 o 
   5   7  11        0.02        4.75      3.96 o 
  -6   8  11        0.25       11.56     11.56 o 
  -5   8  11       69.32       52.96     12.16 o 
  -4   8  11       10.30       16.59      8.30 o 
  -3   8  11       10.85       24.26      7.83 o 
  -2   8  11       13.07       24.14      8.04 o 
  -1   8  11       54.19       66.83      9.27 o 
   0   8  11        3.09        1.05      3.81 o 
   1   8  11      634.76      622.64      4.78 o 
   2   8  11      111.88       83.27      5.01 o 
   3   8  11       13.31       14.68      5.69 o 
   4   8  11        3.54        0.89      4.92 o 
   5   8  11        3.39        3.76      5.01 o 
  -5   9  11       31.80       45.44     10.91 o 
  -4   9  11        0.15        7.80      8.66 o 
  -3   9  11        2.35        8.94      8.94 o 
  -2   9  11       33.09       26.40      9.06 o 
  -1   9  11      880.30      910.21     24.41 o 
   0   9  11       43.65       37.59      7.54 o 
   1   9  11       15.06        3.26      5.44 o 
   2   9  11        0.61        2.58      5.68 o 
   3   9  11       51.64       47.66      5.39 o 
   4   9  11       76.59       60.99      5.58 o 
   5   9  11       35.02       51.18      7.37 o 
  -5  10  11       49.17       44.60     11.38 o 
  -4  10  11        3.63        0.90      9.93 o 
  -3  10  11      126.96      103.97     11.84 o 
  -2  10  11        0.04        2.34      8.57 o 
  -1  10  11        2.52       11.82      6.96 o 
   0  10  11        1.83        0.88      4.57 o 
   1  10  11      177.91      226.80     12.72 o 
   2  10  11       30.96       27.38      6.84 o 
   3  10  11       11.79        1.50      5.52 o 
   4  10  11        6.98       12.85      6.18 o 
  -4  11  11        0.12       15.95      8.45 o 
  -3  11  11       11.02        7.89      9.64 o 
  -2  11  11       24.35       19.33      9.67 o 
  -1  11  11       88.69       56.31      9.98 o 
   0  11  11       10.21       11.24      4.18 o 
   1  11  11        7.03        0.00      6.69 o 
   2  11  11       26.91       23.41      6.92 o 
   3  11  11       54.69       45.19      5.59 o 
   4  11  11       41.51       53.33      7.69 o 
  -4  12  11       40.50       40.59     15.46 o 
  -3  12  11       40.97       51.55     12.66 o 
  -2  12  11        0.03        0.00      8.29 o 
  -1  12  11        3.17       13.85      7.29 o 
   0  12  11       53.31       59.59     13.01 o 
   1  12  11       74.02       67.98      8.92 o 
   2  12  11        3.62        0.53      5.85 o 
   3  12  11       14.03        1.52      6.08 o 
  -3  13  11        7.62       26.81     10.17 o 
  -2  13  11       45.82       70.28     11.86 o 
  -1  13  11        5.59        8.91      7.42 o 
   0  13  11        1.07        5.65      7.63 o 
   1  13  11       13.94        1.66      7.17 o 
   2  13  11        2.82        5.25      5.25 o 
  -1  14  11       12.00        6.00      8.26 o 
   0  14  11       32.53       27.51      6.12 o 
  -6   0  12       17.03        5.72      8.98 o 
  -4   0  12       84.55       80.02     10.51 o 
  -2   0  12      504.68      603.76     19.23 o 
   0   0  12       40.46       35.79      5.02 o 
   2   0  12      124.04       89.91      3.69 o 
   4   0  12        0.71        6.68      3.77 o 
   6   0  12       13.38        3.62      4.34 o 
  -7   1  12        6.64       18.54      8.49 o 
  -6   1  12        3.53        9.66      6.44 o 
  -5   1  12       98.57      101.46     12.18 o 
  -4   1  12      627.36      694.53     24.04 o 
  -3   1  12       31.79       32.71      8.56 o 
  -2   1  12        9.03       13.34      7.41 o 
  -1   1  12      194.64      213.36     11.36 o 
   0   1  12       10.56        5.80      5.27 o 
   1   1  12       30.78       36.67      5.30 o 
   2   1  12       18.19       15.68      3.58 o 
   3   1  12       12.01        3.79      3.79 o 
   4   1  12        6.42        9.83      3.93 o 
   5   1  12        6.30       12.73      4.37 o 
   6   1  12        0.11        0.99      4.25 o 
  -6   2  12       40.66       42.94     10.34 o 
  -5   2  12       63.46       56.92     11.23 o 
  -4   2  12        6.25       19.00      7.92 o 
  -3   2  12     1505.64     1609.70     33.14 o 
  -2   2  12     1022.86     1134.05     25.79 o 
  -1   2  12       33.00       19.26      6.02 o 
   0   2  12        3.75        8.15      2.98 o 
   1   2  12       34.57       31.76      3.33 o 
   2   2  12        9.17        5.68      3.93 o 
   3   2  12        0.54        3.23      3.23 o 
   4   2  12       12.60       21.61      4.47 o 
   5   2  12        0.96        1.70      3.73 o 
   6   2  12        7.01        3.00      3.90 o 
  -6   3  12        8.16        0.00      7.90 o 
  -5   3  12      102.70       94.66     11.93 o 
  -4   3  12      163.64      165.43     12.54 o 
  -3   3  12        0.57        5.34      7.63 o 
  -2   3  12        2.00       17.53      7.30 o 
  -1   3  12      463.03      473.46     15.14 o 
   0   3  12       80.89       78.16      4.84 o 
   1   3  12       33.82       25.17      3.31 o 
   2   3  12        1.53        5.61      3.45 o 
   3   3  12       10.74       11.07      3.56 o 
   4   3  12        1.14        0.36      3.25 o 
   5   3  12       34.49       47.83      5.53 o 
   6   3  12        0.20        3.13      2.84 o 
  -6   4  12        5.81        1.58      8.72 o 
  -5   4  12       31.30       40.59      9.56 o 
  -4   4  12      211.02      183.11      7.04 o 
  -3   4  12       45.17       28.80     10.61 o 
  -2   4  12       30.42       38.42      8.70 o 
  -1   4  12      132.42      135.48      9.76 o 
   0   4  12       60.74       61.98      4.68 o 
   1   4  12       15.25       21.45      3.81 o 
   2   4  12       10.98       10.41      4.77 o 
   3   4  12       56.08       48.52      3.57 o 
   4   4  12       15.74       22.03      4.69 o 
   5   4  12        0.10        0.32      3.89 o 
   6   4  12        3.70        3.12      3.68 o 
  -6   5  12        0.84        3.23      8.06 o 
  -5   5  12        3.86        5.64      8.05 o 
  -4   5  12        2.06        0.78      7.87 o 
  -3   5  12      116.14      130.66     12.16 o 
  -2   5  12       98.93      106.45     10.14 o 
  -1   5  12        8.39        5.55      5.55 o 
   0   5  12        3.03        3.50      3.43 o 
   1   5  12       25.19       27.21      4.85 o 
   2   5  12        8.61        1.33      3.99 o 
   3   5  12        2.68        2.44      4.06 o 
   4   5  12        0.89        4.07      4.07 o 
   5   5  12       28.23       41.37      6.00 o 
  -6   6  12        2.19        2.71      8.29 o 
  -5   6  12        6.32        3.30      9.89 o 
  -4   6  12        1.08        7.22      8.01 o 
  -3   6  12      102.70       87.15      6.93 o 
  -2   6  12      124.35      123.88     10.93 o 
  -1   6  12      312.45      285.34     13.14 o 
   0   6  12      142.79      136.45      6.61 o 
   1   6  12       15.27        5.00      5.00 o 
   2   6  12        0.59        2.74      4.12 o 
   3   6  12      137.94      175.06     10.12 o 
   4   6  12        2.14        0.39      4.25 o 
   5   6  12        0.97        3.85      3.85 o 
  -6   7  12        6.11       12.89     10.31 o 
  -5   7  12        1.24       15.31      8.51 o 
  -4   7  12        1.21        3.30      8.23 o 
  -3   7  12      125.73      137.29     11.77 o 
  -2   7  12      122.94       98.97     10.35 o 
  -1   7  12       23.38       15.89      6.36 o 
   0   7  12       30.62       39.51      8.14 o 
   1   7  12       78.85       96.12      8.23 o 
   2   7  12      105.79      109.27      9.03 o 
   3   7  12        0.12        4.41      4.84 o 
   4   7  12        6.24       12.58      5.69 o 
   5   7  12        0.72        3.32      4.79 o 
  -5   8  12       19.10       10.60     10.60 o 
  -4   8  12       37.61       47.63      8.51 o 
  -3   8  12       23.83        4.03      6.45 o 
  -2   8  12        0.08        2.25      7.54 o 
  -1   8  12      167.89      150.59     11.63 o 
   0   8  12      275.47      258.26     17.18 o 
   1   8  12      130.06       92.49      4.75 o 
   2   8  12        0.35        2.46      5.40 o 
   3   8  12        0.06        2.74      5.04 o 
   4   8  12       70.94       65.11      4.67 o 
   5   8  12        0.00        1.16      4.65 o 
  -5   9  12       33.95       19.28     13.78 o 
  -4   9  12        2.21        7.05      9.70 o 
  -3   9  12       35.74       39.06      9.14 o 
  -2   9  12      105.94      100.20     11.57 o 
  -1   9  12      134.11      165.21     11.89 o 
   0   9  12       12.29       11.82      4.71 o 
   1   9  12        2.49        5.93      5.93 o 
   2   9  12      171.60      187.86     11.62 o 
   3   9  12        1.01        6.14      4.73 o 
   4   9  12        0.43        1.32      5.72 o 
  -4  10  12       15.61       10.96     11.86 o 
  -3  10  12       15.48       10.29      9.42 o 
  -2  10  12        0.37        6.32      7.90 o 
  -1  10  12        9.52       11.73      7.59 o 
   0  10  12       48.96       52.38      5.80 o 
   1  10  12        7.03        8.20      6.56 o 
   2  10  12        0.43       12.34      5.65 o 
   3  10  12       60.60       55.99      8.69 o 
   4  10  12       63.18       88.07      8.54 o 
  -4  11  12       20.69       33.87     11.29 o 
  -3  11  12       78.66       63.49     13.23 o 
  -2  11  12        0.27        6.47      8.08 o 
  -1  11  12        7.41       20.40      5.63 o 
   0  11  12        6.30        4.66      3.92 o 
   1  11  12        8.59        6.58      7.13 o 
   2  11  12       42.34       54.82      8.79 o 
   3  11  12        1.80        6.33      6.33 o 
  -3  12  12       20.86       30.67     11.72 o 
  -2  12  12        5.57       10.71      8.25 o 
  -1  12  12        7.10        9.99      9.99 o 
   0  12  12        2.16        4.07      5.24 o 
   1  12  12        6.65        5.44      5.99 o 
   2  12  12        0.01        2.57      6.17 o 
  -1  13  12        3.03       11.51      7.19 o 
   0  13  12        8.74       10.21      6.30 o 
   1  13  12       44.88       44.94      8.56 o 
  -5   0  13       64.01       49.78     11.81 o 
  -3   0  13      416.86      440.16     18.72 o 
  -1   0  13      233.70      257.00     12.43 o 
   1   0  13       31.64       35.19      4.82 o 
   3   0  13        1.82        1.69      4.21 o 
   5   0  13        6.48        4.00      4.38 o 
  -6   1  13       57.73       67.79     12.26 o 
  -5   1  13        1.03       12.50      7.50 o 
  -4   1  13       41.32       23.21      9.95 o 
  -3   1  13       20.53       19.44      8.09 o 
  -2   1  13       13.14       23.05      6.92 o 
  -1   1  13      491.80      448.60     16.24 o 
   0   1  13        0.14        0.53      3.35 o 
   1   1  13       58.61       70.74      6.69 o 
   2   1  13       30.34       30.34      5.28 o 
   3   1  13        1.26        1.22      3.67 o 
   4   1  13        7.44       10.13      4.50 o 
   5   1  13        8.09        9.88      4.09 o 
  -6   2  13       29.95       25.83     11.30 o 
  -5   2  13        8.66       13.17      9.06 o 
  -4   2  13        6.07        1.65      7.38 o 
  -3   2  13        0.00        0.80      7.22 o 
  -2   2  13       56.98       59.71     10.72 o 
  -1   2  13        1.66       10.94      5.47 o 
   0   2  13       23.38       27.14      3.91 o 
   1   2  13       35.68       26.55      5.21 o 
   2   2  13       15.54       18.81      4.32 o 
   3   2  13        7.18        0.79      3.94 o 
   4   2  13       11.40       18.27      3.94 o 
   5   2  13       20.66       19.22      4.80 o 
  -6   3  13        9.54        2.41     10.43 o 
  -5   3  13       71.51       67.03     10.62 o 
  -4   3  13        0.75        0.00      7.32 o 
  -3   3  13       22.49       15.10      7.94 o 
  -2   3  13      425.02      488.10     19.76 o 
  -1   3  13      278.75      324.20     14.10 o 
   0   3  13        1.65        3.45      3.37 o 
   1   3  13       56.69       50.02      4.27 o 
   2   3  13       39.46       52.98      5.98 o 
   3   3  13       62.56       83.62      6.19 o 
   4   3  13        0.57        3.83      3.83 o 
   5   3  13       21.25       24.36      4.94 o 
  -6   4  13        1.81       14.49      8.86 o 
  -5   4  13        0.01       10.63      8.17 o 
  -4   4  13        0.93        5.68      7.30 o 
  -3   4  13      206.73      230.66     15.01 o 
  -2   4  13      105.99      123.19     12.08 o 
  -1   4  13      111.90      100.24      9.90 o 
   0   4  13      475.29      515.59     11.74 o 
   1   4  13        0.01        1.43      4.77 o 
   2   4  13       33.97       32.26      4.30 o 
   3   4  13        2.94        2.71      4.27 o 
   4   4  13        4.58        0.00      3.83 o 
   5   4  13        4.54        7.05      3.68 o 
  -6   5  13       12.13       10.61     10.61 o 
  -5   5  13        5.97        9.91      9.91 o 
  -4   5  13       11.76       10.59      8.14 o 
  -3   5  13       33.37       15.03      8.69 o 
  -2   5  13       14.94        6.03      9.05 o 
  -1   5  13      242.45      241.54     12.51 o 
   0   5  13      519.82      551.80     12.31 o 
   1   5  13       20.09       18.95      5.83 o 
   2   5  13      206.05      205.46      4.39 o 
   3   5  13       11.12        1.19      4.36 o 
   4   5  13       11.40       13.50      4.98 o 
   5   5  13        1.72        2.81      3.44 o 
  -5   6  13       11.57       10.09     10.09 o 
  -4   6  13       11.41        9.91      9.91 o 
  -3   6  13        2.13        7.18      7.18 o 
  -2   6  13      226.05      209.54     14.38 o 
  -1   6  13       15.61       26.61      6.34 o 
   0   6  13       64.59       78.73      5.88 o 
   1   6  13        3.58        5.47      5.47 o 
   2   6  13      117.36       89.70      4.96 o 
   3   6  13       37.93       30.69      5.73 o 
   4   6  13        9.47       12.52      4.05 o 
   5   6  13        0.05        3.90      4.22 o 
  -5   7  13        7.96        3.46     10.37 o 
  -4   7  13       44.03       43.88     10.12 o 
  -3   7  13        2.87        4.85      8.90 o 
  -2   7  13       29.17       48.83      9.91 o 
  -1   7  13       68.36       66.65      9.62 o 
   0   7  13       23.36       24.12      4.18 o 
   1   7  13       45.70       74.08      7.67 o 
   2   7  13       19.93       23.76      6.05 o 
   3   7  13        1.19        1.71      5.10 o 
   4   7  13       26.00       21.89      6.53 o 
  -5   8  13       15.86       15.15     11.58 o 
  -4   8  13       88.07       91.82     13.85 o 
  -3   8  13       15.53        6.60     10.73 o 
  -2   8  13       23.51       16.22      7.73 o 
  -1   8  13      101.76      103.56      9.71 o 
   0   8  13        8.27       15.58     12.61 o 
   1   8  13       20.58        5.75      5.75 o 
   2   8  13        1.58        5.28      5.76 o 
   3   8  13      112.47       92.89      5.28 o 
   4   8  13        3.11        9.60      4.40 o 
  -4   9  13       65.04       60.60     14.26 o 
  -3   9  13        3.37       10.98     10.98 o 
  -2   9  13       14.56       25.88      8.62 o 
  -1   9  13        2.37       10.43      6.52 o 
   0   9  13        4.41        6.84      4.30 o 
   1   9  13       73.88       62.58      5.85 o 
   2   9  13        5.52       11.30      5.40 o 
   3   9  13       78.75       58.56      5.88 o 
  -3  10  13      175.41      209.00     17.27 o 
  -2  10  13        7.90       21.50      9.56 o 
  -1  10  13       38.57       37.34      7.86 o 
   0  10  13        4.39        1.75      4.11 o 
   1  10  13       78.43       66.35      6.44 o 
   2  10  13        2.54        3.48      5.97 o 
   3  10  13       20.43        5.52      4.60 o 
  -3  11  13       34.30       17.61     11.44 o 
  -2  11  13        0.06        5.65      8.07 o 
  -1  11  13       51.21       83.62      9.22 o 
   0  11  13        4.10        6.00      4.85 o 
   1  11  13       10.05       17.14      5.89 o 
   2  11  13        5.94       12.46      5.98 o 
  -1  12  13       20.46       32.11      8.88 o 
   0  12  13       30.80       39.23      5.23 o 
   1  12  13        0.08        7.40      5.81 o 
  -6   0  14       11.77        5.00     10.84 o 
  -4   0  14        1.68        0.85      8.60 o 
  -2   0  14      337.57      411.61     18.82 o 
   0   0  14       22.23       19.21      3.99 o 
   2   0  14       68.83       62.42      6.50 o 
   4   0  14       10.77       25.01      4.78 o 
  -6   1  14       11.00       16.43      9.86 o 
  -5   1  14       18.12        8.49     10.19 o 
  -4   1  14        2.77        1.71      8.53 o 
  -3   1  14       48.30       55.21     10.04 o 
  -2   1  14       31.96       48.97      8.68 o 
  -1   1  14      262.58      243.96     13.22 o 
   0   1  14      334.83      372.75     16.75 o 
   1   1  14       19.64       34.28      6.10 o 
   2   1  14        5.61        2.99      4.69 o 
   3   1  14       14.10       17.13      4.67 o 
   4   1  14        2.55        3.88      3.88 o 
   5   1  14        0.28       10.02      3.44 o 
  -5   2  14       16.44        8.40      8.40 o 
  -4   2  14       48.22       30.37     10.12 o 
  -3   2  14       23.41       38.16      8.30 o 
  -2   2  14       57.04       64.73     10.26 o 
  -1   2  14      326.59      331.84     15.22 o 
   0   2  14      111.98      120.83      6.70 o 
   1   2  14      463.78      466.21     15.45 o 
   2   2  14       37.83       46.32      5.90 o 
   3   2  14       16.32       12.04      5.70 o 
   4   2  14        0.96        3.39      3.73 o 
   5   2  14        2.41        3.27      2.98 o 
  -5   3  14        9.15       23.33      9.16 o 
  -4   3  14        4.86       10.04     10.04 o 
  -3   3  14       20.69       10.69      9.87 o 
  -2   3  14        3.15        8.64      8.64 o 
  -1   3  14      281.93      254.37     14.17 o 
   0   3  14       96.14      111.44      6.56 o 
   1   3  14      110.11       82.34      5.16 o 
   2   3  14       14.29       12.99      5.03 o 
   3   3  14       23.71       23.21      4.86 o 
   4   3  14        0.31        2.33      4.31 o 
   5   3  14        0.60        2.87      3.74 o 
  -5   4  14       41.31       49.14      9.99 o 
  -4   4  14       10.74       25.84      9.17 o 
  -3   4  14       52.59       43.34      9.82 o 
  -2   4  14      103.04      108.37     12.51 o 
  -1   4  14        0.00        6.23      6.23 o 
   0   4  14       67.05       78.53      5.88 o 
   1   4  14       13.93       17.53      5.21 o 
   2   4  14        0.69        0.84      4.64 o 
   3   4  14       27.09       27.27      4.88 o 
   4   4  14        0.54        7.61      3.97 o 
  -5   5  14        7.03        4.19      7.56 o 
  -4   5  14        1.15        5.02      8.36 o 
  -3   5  14       27.46        8.16      8.16 o 
  -2   5  14       15.40       28.85      7.80 o 
  -1   5  14       29.19       44.74      7.57 o 
   0   5  14       41.81       45.86      5.39 o 
   1   5  14       60.35       51.79      5.79 o 
   2   5  14        5.75        3.01      5.16 o 
   3   5  14        1.73        1.53      4.20 o 
   4   5  14        0.41        1.69      4.04 o 
  -5   6  14       31.88       51.91     11.06 o 
  -4   6  14        8.30        4.22     10.13 o 
  -3   6  14        0.03        0.81      7.39 o 
  -2   6  14       24.08       38.99      8.57 o 
  -1   6  14        2.68        2.55      6.37 o 
   0   6  14        0.60        0.97      4.10 o 
   1   6  14       94.53      120.22      9.36 o 
   2   6  14       38.63       36.02      5.29 o 
   3   6  14        0.83        0.00      4.33 o 
   4   6  14        4.82        0.00      4.51 o 
  -4   7  14       34.45       32.59     12.01 o 
  -3   7  14       16.83       24.85      8.29 o 
  -2   7  14        0.06        3.91      7.05 o 
  -1   7  14       25.77       26.34      7.72 o 
   0   7  14       10.55        9.85      5.91 o 
   1   7  14        0.91        5.04      6.05 o 
   2   7  14       10.65       12.24      4.99 o 
   3   7  14        0.07        0.41      4.47 o 
   4   7  14       16.47       17.98      5.75 o 
  -4   8  14       29.56       29.73     13.12 o 
  -3   8  14        0.01        4.19      9.23 o 
  -2   8  14        0.42        0.00      7.86 o 
  -1   8  14       58.98       52.33      9.05 o 
   0   8  14       29.17       33.57      5.03 o 
   1   8  14        5.28        4.63      5.65 o 
   2   8  14       19.36       13.49      6.51 o 
   3   8  14       47.98       64.47      7.54 o 
  -3   9  14       35.67       37.46     10.22 o 
  -2   9  14       21.48       30.08     10.29 o 
  -1   9  14       44.60       46.53      9.05 o 
   0   9  14       10.58       15.12      3.84 o 
   1   9  14       35.28       36.42      6.76 o 
   2   9  14       37.97       54.44      8.05 o 
  -2  10  14       16.48       12.73     10.35 o 
  -1  10  14       45.07       53.99      9.65 o 
   0  10  14        1.48        1.43      6.00 o 
   1  10  14        0.96        6.27      6.27 o 
   2  10  14        3.63        3.82      5.73 o 
  -1  11  14       29.92       29.23      8.90 o 
   0  11  14        8.84        3.20      4.98 o 
  -5   0  15        5.34        3.47      9.53 o 
  -3   0  15       41.44       41.26     12.03 o 
  -1   0  15      105.74       97.87      9.32 o 
   1   0  15      229.17      228.73     11.39 o 
   3   0  15        0.39        4.87      4.12 o 
  -5   1  15       11.31        3.43     11.13 o 
  -4   1  15      115.78      136.37     13.89 o 
  -3   1  15        0.20        7.72      7.72 o 
  -2   1  15        0.01        1.60      8.01 o 
  -1   1  15        0.23       13.08      5.35 o 
   0   1  15       30.89       26.42     13.88 o 
   1   1  15       41.49       28.29      6.84 o 
   2   1  15        0.58        1.23      4.50 o 
   3   1  15       46.02       50.64      6.24 o 
   4   1  15        0.38        4.23      3.91 o 
  -5   2  15        7.93        2.54     11.01 o 
  -4   2  15        0.13        2.58      9.45 o 
  -3   2  15        2.20        5.96     10.21 o 
  -2   2  15       47.52       49.87      9.66 o 
  -1   2  15        1.42        0.60      5.44 o 
   0   2  15       22.99       24.49      4.77 o 
   1   2  15        0.42        1.83      5.94 o 
   2   2  15        1.20        2.44      4.87 o 
   3   2  15        3.96        3.24      4.68 o 
   4   2  15        0.33        4.10      4.10 o 
  -5   3  15        0.42        4.20      8.41 o 
  -4   3  15        9.29       11.94     10.24 o 
  -3   3  15      103.37      103.80     11.82 o 
  -2   3  15        5.00        4.02      7.23 o 
  -1   3  15        7.71        2.46      6.12 o 
   0   3  15       49.80       71.39      5.30 o 
   1   3  15       25.10       41.82      5.97 o 
   2   3  15       50.65       60.40      7.30 o 
   3   3  15        9.73        5.71      3.92 o 
   4   3  15       13.97       24.48      4.65 o 
  -4   4  15        2.74        0.84      8.49 o 
  -3   4  15       51.59       67.08     10.90 o 
  -2   4  15        0.88        2.40      7.21 o 
  -1   4  15       16.24       23.58      7.45 o 
   0   4  15        0.00        1.55      4.08 o 
   1   4  15      132.02      165.05     10.69 o 
   2   4  15      120.20       87.55      4.09 o 
   3   4  15        0.04        0.36      4.30 o 
   4   4  15       11.95       20.11      4.34 o 
  -4   5  15       48.72       48.43     11.04 o 
  -3   5  15        3.44        4.18      7.52 o 
  -2   5  15        5.05        1.59      7.97 o 
  -1   5  15       11.32        8.79      6.91 o 
   0   5  15       17.11       16.41      7.83 o 
   1   5  15       15.02       16.55      5.68 o 
   2   5  15        0.97        5.00      4.57 o 
   3   5  15       11.39        9.46      5.10 o 
  -4   6  15       38.20       64.91     12.82 o 
  -3   6  15        0.15        4.18      8.36 o 
  -2   6  15        0.97        8.74      8.74 o 
  -1   6  15       25.71       38.67      6.97 o 
   0   6  15       21.67        6.71      4.83 o 
   1   6  15        0.61        5.79      5.79 o 
   2   6  15       63.02       53.75      5.11 o 
   3   6  15        5.57        5.60      4.85 o 
  -3   7  15        5.07        9.23      8.40 o 
  -2   7  15        2.42        3.97      8.72 o 
  -1   7  15        0.29        0.59      5.75 o 
   0   7  15       67.47       65.10      6.66 o 
   1   7  15        2.63        0.00      5.40 o 
   2   7  15        0.02        3.92      5.67 o 
   3   7  15       13.06        1.53      4.60 o 
  -3   8  15       18.47       34.60      9.28 o 
  -2   8  15       90.50      124.40     13.48 o 
  -1   8  15        4.25       11.49      6.39 o 
   0   8  15        0.02        4.67     12.04 o 
   1   8  15       18.22        3.49      5.99 o 
   2   8  15        8.84        5.34      5.78 o 
  -2   9  15        0.44        1.58     10.28 o 
  -1   9  15        6.33        9.53      6.98 o 
   0   9  15       23.06       27.26      5.33 o 
   1   9  15        5.23        4.53      5.03 o 
  -4   0  16       64.12       90.74     14.10 o 
  -2   0  16        0.26        3.09      8.48 o 
   0   0  16       65.90       68.34      5.55 o 
   2   0  16       47.67       67.88      7.37 o 
  -4   1  16        3.61        9.62      9.62 o 
  -3   1  16       20.23       31.21     10.41 o 
  -2   1  16       16.08       13.51      9.54 o 
  -1   1  16       20.80        6.97      7.55 o 
   0   1  16        8.40        8.47      4.49 o 
   1   1  16       76.11       80.42      7.87 o 
   2   1  16       57.62       73.76      7.72 o 
   3   1  16       19.35       16.65      4.76 o 
  -4   2  16        5.93        7.80     10.40 o 
  -3   2  16        6.76       27.58      7.76 o 
  -2   2  16       41.57       49.06      9.66 o 
  -1   2  16       11.10       22.48      6.51 o 
   0   2  16        8.68        7.24      4.09 o 
   1   2  16        0.42        5.28      5.28 o 
   2   2  16       13.40       22.72      5.78 o 
   3   2  16      129.79      132.14      9.39 o 
  -4   3  16        0.91       10.31     10.31 o 
  -3   3  16        0.00        5.99      9.40 o 
  -2   3  16        1.38        8.88      8.88 o 
  -1   3  16        7.59        8.42      6.01 o 
   0   3  16        1.94        1.93      4.14 o 
   1   3  16       63.68       53.24      8.43 o 
   2   3  16        6.34        5.02      4.63 o 
   3   3  16       16.79       15.35      5.34 o 
  -3   4  16       23.10       18.69     11.04 o 
  -2   4  16        4.20        7.26      8.06 o 
  -1   4  16        9.77       10.98      6.70 o 
   0   4  16        4.08        2.85      4.41 o 
   1   4  16       19.29       16.18      5.84 o 
   2   4  16       38.40       49.13      6.63 o 
   3   4  16       16.60       13.76      5.37 o 
  -3   5  16       73.18       53.20     13.51 o 
  -2   5  16        2.77        9.64      9.64 o 
  -1   5  16       13.69        7.40      6.78 o 
   0   5  16        0.14        2.00      6.33 o 
   1   5  16       15.79       17.82      5.03 o 
   2   5  16        0.12        0.40      4.75 o 
  -3   6  16       45.35       47.95     12.62 o 
  -2   6  16       31.30       34.34     11.19 o 
  -1   6  16        1.15        0.62      6.83 o 
   0   6  16        9.74       11.22      4.53 o 
   1   6  16        0.06        1.39      5.59 o 
   2   6  16        0.57        8.90      4.04 o 
  -2   7  16       22.42       30.15     10.31 o 
  -1   7  16       10.71       26.21      6.86 o 
   0   7  16        3.32       11.61      4.59 o 
   1   7  16        0.61        3.31      5.67 o 
   0   8  16        2.77        1.91      4.39 o 
  -3   0  17       33.64       44.93     12.96 o 
  -1   0  17        7.34        8.15      5.43 o 
   1   0  17       18.54       19.14      4.88 o 
  -3   1  17        3.08        9.49      9.49 o 
  -2   1  17       35.80       50.07      9.30 o 
  -1   1  17        0.02        8.93      6.69 o 
   0   1  17        8.46       10.95      3.85 o 
   1   1  17        1.47       10.29      4.94 o 
   2   1  17        6.39        6.79      5.36 o 
  -3   2  17        0.68       12.04      9.45 o 
  -2   2  17       17.83       26.84      9.20 o 
  -1   2  17       14.45        9.69      6.84 o 
   0   2  17        8.92        8.45      4.10 o 
   1   2  17        0.08        2.08      4.57 o 
   2   2  17        0.05        0.72      4.31 o 
  -2   3  17        0.03        3.16      8.67 o 
  -1   3  17        7.67        9.87      6.38 o 
   0   3  17        6.70        5.72      3.98 o 
   1   3  17        7.21        2.52      4.62 o 
  -2   4  17       18.60       27.78     10.32 o 
  -1   4  17       36.42       39.46      8.25 o 
   0   4  17        0.41        1.25      3.52 o 
   1   4  17        3.94        8.11      4.69 o 
  -1   5  17        2.77        1.19      6.55 o 
   0   5  17        0.21        6.90     12.39 o 
                                                 
